# Supplementary material for: Bacterioferritin: a key iron storage modulator that affects strain growth and butenyl-spinosyn biosynthesis in Saccharopolyspora pogona
Source: Microb Cell Fact. 2021 Aug 14;20:157. doi: 10.1186/s12934-021-01651-x (PMC8364703; doi:10.1186/s12934-021-01651-x)
Supplement: Supplementary file 2 — Additional file 2: Table S4. DEPs in ::bfr. [file 12934_2021_1651_MOESM2_ESM.xlsx]

## Sheet: Sheet1
Accession	Protein Name	Gene Name	Function	Description	Coverage	Unique Peptides	Peptides	PSMs	AAs	MW [kDa]	calc. pI	::bfr-1	::bfr-2	::bfr-3	average ::bfr	wt-1	wt-2	wt-3	average wt	::bfr/wt	t test p value
A0A1H3ALY6	Protein RecA	recA	FUNCTION: Can catalyze the hydrolysis of ATP in the presence of single-stranded DNA, the ATP-dependent uptake of single-stranded DNA by duplex DNA, and the ATP-dependent hybridization of homologous single-stranded DNAs. It interacts with LexA causing its activation and leading to its autocatalytic cleavage. {ECO:0000256|HAMAP-Rule:MF_00268, ECO:0000256|SAAS:SAAS00013905}.	Protein RecA OS=Saccharopolyspora shandongensis OX=418495 GN=recA PE=3 SV=1	72	1	22	82	346	37	5.53	0.665852	1.48508	1.54223	1.23106	0.462961	0.371263	0.425502	0.419909	2.93173	0.0462638
A0A2N3YA83	Uncharacterized protein	A8926_8016		Uncharacterized protein OS=Saccharopolyspora spinosa OX=60894 GN=A8926_8016 PE=4 SV=1	40	3	6	15	248	25.4	9.94	0.730733	1.65465	1.28074	1.22204	0.487069	0.439379	0.49285	0.473099	2.58305	0.0495315
A0A2N3XS52	Uncharacterized protein	A8926_0993		Uncharacterized protein OS=Saccharopolyspora spinosa OX=60894 GN=A8926_0993 PE=4 SV=1	13	1	4	9	525	54.6	5.92	0.692751	1.32705	1.44075	1.15352	0.464622	0.423304	0.458131	0.448685	2.57088	0.0390011
A0A2N3XX13	Transcriptional repressor NrdR	nrdR	FUNCTION: Negatively regulates transcription of bacterial ribonucleotide reductase nrd genes and operons by binding to NrdR-boxes. {ECO:0000256|HAMAP-Rule:MF_00440, ECO:0000256|SAAS:SAAS01000154}.	Transcriptional repressor NrdR OS=Saccharopolyspora spinosa OX=60894 GN=nrdR PE=3 SV=1	60	11	11	38	164	18.4	6.58	1.0395	1.3689	1.38701	1.26514	0.502487	0.498635	0.494851	0.498658	2.53708	0.00246286
A0A2N3Y7S4	Uncharacterized protein with von Willebrand factor type A (VWA) domain	A8926_7074		Uncharacterized protein with von Willebrand factor type A (VWA) domain OS=Saccharopolyspora spinosa OX=60894 GN=A8926_7074 PE=4 SV=1	17	1	8	11	649	72.1	5.4	1.73321	1.10355	1.16956	1.33544	0.627141	0.514123	0.609866	0.58371	2.28785	0.0207337
A0A3R8R4F5	Proteasome accessory factor PafA2	EIL87_07340		Proteasome accessory factor PafA2 OS=Saccharopolyspora sp. H219 OX=2492662 GN=EIL87_07340 PE=3 SV=1	23	1	10	22	499	54.8	5.52	0.885095	1.36523	1.41347	1.22126	0.571564	0.50023	0.557398	0.543064	2.24884	0.0162931
A0A1H2W010	Integral membrane protein	SAMN05216215_100513		Integral membrane protein OS=Saccharopolyspora shandongensis OX=418495 GN=SAMN05216215_100513 PE=4 SV=1	15	1	1	1	109	12.3	8.97	0.844574	1.42342	1.4222	1.23007	0.469331	0.66615	0.535744	0.557075	2.20808	0.0287178
A0A561TZ92	Diaminobutyrate--2-oxoglutarate transaminase	FHU35_1752	FUNCTION: Catalyzes reversively the conversion of L-aspartate beta-semialdehyde (ASA) to L-2,4-diaminobutyrate (DABA) by transamination with L-glutamate. {ECO:0000256|RuleBase:RU365034}.	Diaminobutyrate--2-oxoglutarate transaminase OS=Saccharopolyspora dendranthemae OX=1181886 GN=FHU35_1752 PE=3 SV=1	16	3	7	14	415	45.1	5.16	0.975283	1.23942	1.25354	1.15608	0.54238	0.530557	0.56451	0.545816	2.11808	0.00257695
A0A6H1R6G7	Diaminobutyrate--2-oxoglutarate transaminase	ectB		Diaminobutyrate--2-oxoglutarate transaminase OS=Saccharopolyspora sp. ASAGF58 OX=2719023 GN=ectB PE=3 SV=1	27	2	10	22	415	45.2	5.21	0.929272	1.27299	1.30645	1.16957	0.565577	0.523464	0.57523	0.554757	2.10826	0.00719646
A0A2N3Y0A5	Rieske-like 2Fe-2S protein	A8926_4165		Rieske-like 2Fe-2S protein OS=Saccharopolyspora spinosa OX=60894 GN=A8926_4165 PE=4 SV=1	2	2	2	2	366	40.6	8.51	0.909536	1.36956	1.40551	1.2282	0.57383	0.656084	0.542185	0.5907	2.07923	0.0174622
A0A2N3XYA6	UvrABC system protein A	uvrA	FUNCTION: The UvrABC repair system catalyzes the recognition and processing of DNA lesions. UvrA is an ATPase and a DNA-binding protein. A damage recognition complex composed of 2 UvrA and 2 UvrB subunits scans DNA for abnormalities. When the presence of a lesion has been verified by UvrB, the UvrA molecules dissociate. {ECO:0000256|HAMAP-Rule:MF_00205, ECO:0000256|SAAS:SAAS00571360}.	UvrABC system protein A OS=Saccharopolyspora spinosa OX=60894 GN=uvrA PE=3 SV=1	48	1	36	59	953	104.8	6.74	0.758225	1.37137	1.41723	1.18228	0.567535	0.594496	0.559799	0.573943	2.05992	0.0459263
A0A2N3XSC8	Ferritin	A8926_1113	FUNCTION: Iron-storage protein. {ECO:0000256|RuleBase:RU361145}.	Ferritin OS=Saccharopolyspora spinosa OX=60894 GN=A8926_1113 PE=3 SV=1	36	2	8	43	186	21.4	4.89	3.04879	3.49087	3.7017	3.41379	1.59658	1.57031	1.81688	1.66126	2.05494	0.0010797
A0A4R4Z5H3	Protein translocase subunit SecD	secD	FUNCTION: Part of the Sec protein translocase complex. Interacts with the SecYEG preprotein conducting channel. SecDF uses the proton motive force (PMF) to complete protein translocation after the ATP-dependent function of SecA. {ECO:0000256|HAMAP-Rule:MF_01463, ECO:0000256|SAAS:SAAS01082309}.	Protein translocase subunit SecD OS=Saccharopolyspora sp. 7K502 OX=2530387 GN=secD PE=3 SV=1	7	1	3	4	518	54.5	5.94	0.986041	1.57608	1.21845	1.26019	0.595896	0.587935	0.706443	0.630091	2.00001	0.0230876
A0A4V6PDX9	Carbohydrate kinase family protein	E1288_18650		Carbohydrate kinase family protein OS=Saccharopolyspora sp. 7K502 OX=2530387 GN=E1288_18650 PE=4 SV=1	24	1	6	15	324	35.2	4.94	0.916034	1.28517	1.27188	1.15769	0.579184	0.561348	0.616719	0.58575	1.97643	0.00938788
A0A2N3XSW2	2,4-dienoyl-CoA reductase-like NADH-dependent reductase (Old Yellow Enzyme family)	A8926_1320		2,4-dienoyl-CoA reductase-like NADH-dependent reductase (Old Yellow Enzyme family) OS=Saccharopolyspora spinosa OX=60894 GN=A8926_1320 PE=4 SV=1	7	1	2	4	357	38.5	5.26	1.16553	1.2404	1.23563	1.21385	0.611878	0.618587	0.657106	0.62919	1.92923	3.11001e-05
A0A6H1R8N4	Foldase YidC	yidC		Foldase YidC OS=Saccharopolyspora sp. ASAGF58 OX=2719023 GN=yidC PE=3 SV=1	13	1	3	9	344	38.1	10.36	0.881426	1.42116	1.20865	1.17041	0.49701	0.728573	0.594502	0.606695	1.92916	0.0298806
A4FPR3	Aminotransferase	aspC		Aminotransferase OS=Saccharopolyspora erythraea (strain ATCC 11635 / DSM 40517 / JCM 4748 / NBRC 13426 / NCIMB 8594 / NRRL 2338) OX=405948 GN=aspC PE=3 SV=1	10	1	2	2	412	43.7	5.24	1.22715	1.3091	1.22424	1.25349	0.599833	0.618761	0.743902	0.654165	1.91617	0.000350408
A0A6H1R3Z6	Epoxide hydrolase	FDZ84_10940		Epoxide hydrolase OS=Saccharopolyspora sp. ASAGF58 OX=2719023 GN=FDZ84_10940 PE=3 SV=1	17	4	6	7	382	42.6	4.97	0.789816	1.27511	1.32367	1.12953	0.586897	0.561274	0.624892	0.591021	1.91115	0.0348071
A0A426JSU3	ATP-dependent RNA helicase DeaD	deaD	FUNCTION: DEAD-box RNA helicase involved in various cellular processes at low temperature, including ribosome biogenesis, mRNA degradation and translation initiation. {ECO:0000256|HAMAP-Rule:MF_00964}.	ATP-dependent RNA helicase DeaD OS=Saccharopolyspora sp. H219 OX=2492662 GN=deaD PE=3 SV=1	16	1	8	12	579	63.6	9.06	0.898757	1.4045	1.16971	1.15766	0.563442	0.634416	0.621517	0.606458	1.90888	0.0202824
A0A2N3Y930	Antigen 84	A8926_7572		Antigen 84 OS=Saccharopolyspora spinosa OX=60894 GN=A8926_7572 PE=3 SV=1	51	1	16	65	277	30.3	5.1	0.823507	1.41072	1.30594	1.18005	0.522483	0.79754	0.536021	0.618681	1.90737	0.0497012
A0A6H1R511	Exodeoxyribonuclease III	xth		Exodeoxyribonuclease III OS=Saccharopolyspora sp. ASAGF58 OX=2719023 GN=xth PE=3 SV=1	16	2	4	5	264	29.4	5.14	0.839882	1.24521	1.37961	1.1549	0.603123	0.611175	0.606518	0.606939	1.90283	0.027847
A0A6H1R5K4	ATP-binding protein	FDZ84_14585		ATP-binding protein OS=Saccharopolyspora sp. ASAGF58 OX=2719023 GN=FDZ84_14585 PE=3 SV=1	18	2	3	5	198	21.3	5.11	1.1579	1.22373	1.20915	1.19692	0.695391	0.568535	0.636578	0.633501	1.88938	0.000174248
A0A4R5BC85	Antigen 84	E1202_26580		Antigen 84 OS=Saccharopolyspora sp. 5K548 OX=2530386 GN=E1202_26580 PE=3 SV=1	46	3	13	56	280	30.4	5.1	0.926981	1.33023	1.24781	1.16834	0.61848	0.600112	0.640089	0.61956	1.88576	0.0113165
A0A6H1R5U3	Thiol reductant ABC exporter subunit CydD	cydD		Thiol reductant ABC exporter subunit CydD OS=Saccharopolyspora sp. ASAGF58 OX=2719023 GN=cydD PE=4 SV=1	6	1	7	10	1268	131.1	9.72	0.868778	1.4482	1.32751	1.21483	0.6109	0.772114	0.55353	0.645515	1.88196	0.0389918
A0A2N3XS34	Foldase YidC	A8926_1007		Foldase YidC OS=Saccharopolyspora spinosa OX=60894 GN=A8926_1007 PE=3 SV=1	17	6	6	8	310	34.4	6.7	0.832043	1.36865	1.43831	1.213	0.620403	0.725193	0.601558	0.649051	1.86888	0.0447099
A0A1H6CWH7	Cell division ATP-binding protein FtsE	ftsE	FUNCTION: Part of the ABC transporter FtsEX involved in cellular division. {ECO:0000256|RuleBase:RU365094}.	Cell division ATP-binding protein FtsE OS=Saccharopolyspora jiangxiensis OX=418522 GN=ftsE PE=3 SV=1	23	5	5	9	229	25.7	10.27	1.26436	1.18695	1.24726	1.23285	0.648642	0.657332	0.678818	0.661597	1.86345	2.21904e-05
A0A6H1R4U7	Transporter	FDZ84_12970		Transporter OS=Saccharopolyspora sp. ASAGF58 OX=2719023 GN=FDZ84_12970 PE=3 SV=1	5	1	1	1	217	23	8.03	1.24577	1.20519	1.21258	1.22118	0.652427	0.668242	0.684833	0.668501	1.82674	3.78411e-06
A0A1I6P0S4	NAD(P)-dependent dehydrogenase, short-chain alcohol dehydrogenase family	SAMN05660874_00339		NAD(P)-dependent dehydrogenase, short-chain alcohol dehydrogenase family OS=Saccharopolyspora flava OX=95161 GN=SAMN05660874_00339 PE=4 SV=1	9	1	1	1	305	33.1	4.97	1.04092	1.28001	1.24617	1.18903	0.637612	0.703435	0.624565	0.655204	1.81475	0.00245258
A0A4R4ZDX0	Ferritin	E1288_00930	FUNCTION: Iron-storage protein. {ECO:0000256|RuleBase:RU361145}.	Ferritin OS=Saccharopolyspora sp. 7K502 OX=2530387 GN=E1288_00930 PE=3 SV=1	33	1	6	19	186	21.4	4.83	2.89496	2.65601	1.82432	2.45843	1.36199	1.39222	1.31319	1.3558	1.81326	0.0275374
A0A2N3XU36	Lysine 6-aminotransferase	A8926_1796		Lysine 6-aminotransferase OS=Saccharopolyspora spinosa OX=60894 GN=A8926_1796 PE=3 SV=1	25	1	11	25	455	49.5	5.99	1.30877	1.14459	1.17922	1.21086	0.70525	0.666315	0.642536	0.671367	1.80358	0.00053256
A0A6H1R1E1	Nucleoside deaminase	FDZ84_02520		Nucleoside deaminase OS=Saccharopolyspora sp. ASAGF58 OX=2719023 GN=FDZ84_02520 PE=4 SV=1	37	1	6	18	152	16.4	4.82	0.857311	1.21925	1.38312	1.15323	0.751776	0.572613	0.597502	0.64063	1.80015	0.0360767
A0A6H1R6K5	FUSC family protein	FDZ84_14325		FUSC family protein OS=Saccharopolyspora sp. ASAGF58 OX=2719023 GN=FDZ84_14325 PE=4 SV=1	24	13	13	20	661	69.2	10.29	0.925926	1.29693	1.27596	1.16627	0.614593	0.687422	0.647481	0.649832	1.79473	0.0133941
A0A4V2Y857	Sensor histidine kinase	E1161_06420		Sensor histidine kinase OS=Saccharopolyspora sp. 16K404 OX=2530385 GN=E1161_06420 PE=4 SV=1	2	1	1	2	393	42.1	7.47	1.44301	1.04068	1.26272	1.2488	0.7766	0.679053	0.638541	0.698065	1.78895	0.0111203
A0A2N3XSE5	5'-phosphoribosyl-monophospho-decaprenol phosphatase	A8926_1148		5'-phosphoribosyl-monophospho-decaprenol phosphatase OS=Saccharopolyspora spinosa OX=60894 GN=A8926_1148 PE=4 SV=1	25	2	2	2	193	20	11.24	0.971862	1.21516	1.27564	1.15422	0.63989	0.661637	0.63804	0.646522	1.78528	0.005504
A0A1H3P1I1	Cobalamin biosynthesis protein CobD	cobD	FUNCTION: Converts cobyric acid to cobinamide by the addition of aminopropanol on the F carboxylic group. {ECO:0000256|HAMAP-Rule:MF_00024}.	Cobalamin biosynthesis protein CobD OS=Saccharopolyspora shandongensis OX=418495 GN=cobD PE=3 SV=1	8	3	3	4	318	32.8	11.02	0.960286	1.26665	1.32142	1.18279	0.6281	0.741406	0.62391	0.664472	1.78004	0.0120265
A0A2N3Y824	Helix-turn-helix protein	A8926_7204		Helix-turn-helix protein OS=Saccharopolyspora spinosa OX=60894 GN=A8926_7204 PE=4 SV=1	6	1	1	6	283	31.1	5.29	0.842366	1.32412	1.20159	1.12269	0.60912	0.595619	0.716067	0.640269	1.75347	0.0320649
A0A6H1RFS1	Carbohydrate kinase family protein	FDZ84_36195		Carbohydrate kinase family protein OS=Saccharopolyspora sp. ASAGF58 OX=2719023 GN=FDZ84_36195 PE=4 SV=1	35	3	9	20	324	35.3	5	0.833104	1.29985	1.31491	1.14929	0.688436	0.673418	0.605994	0.655949	1.7521	0.0369287
A0A1H2XE34	Transcriptional regulator, HxlR family	SAMN05216215_100650		Transcriptional regulator, HxlR family OS=Saccharopolyspora shandongensis OX=418495 GN=SAMN05216215_100650 PE=4 SV=1	7	1	1	2	152	17	7.37	1.03483	1.16381	1.14691	1.11518	0.700164	0.601061	0.61656	0.639261	1.74448	0.000725554
A0A6H1R4U5	Uncharacterized protein	FDZ84_12965		Uncharacterized protein OS=Saccharopolyspora sp. ASAGF58 OX=2719023 GN=FDZ84_12965 PE=4 SV=1	6	1	1	2	157	17.6	10.65	1.51684	1.03587	1.08946	1.21406	0.725948	0.718431	0.654557	0.699645	1.73525	0.0287426
A0A6H1R130	ABC transporter permease	FDZ84_04035		ABC transporter permease OS=Saccharopolyspora sp. ASAGF58 OX=2719023 GN=FDZ84_04035 PE=3 SV=1	3	1	1	1	324	33.8	6.64	0.903324	1.35029	1.29497	1.18286	0.636951	0.759856	0.649541	0.682116	1.73411	0.0265383
A0A4R4Z761	Preprotein translocase subunit YajC	yajC		Preprotein translocase subunit YajC OS=Saccharopolyspora sp. 7K502 OX=2530387 GN=yajC PE=3 SV=1	5	1	1	3	133	14.2	4.7	0.984593	1.22422	1.26159	1.1568	0.692504	0.658182	0.657178	0.669288	1.72841	0.00509561
A0A6H1RFP3	Arabinofuranosyltransferase AftA	FDZ84_04095		Arabinofuranosyltransferase AftA OS=Saccharopolyspora sp. ASAGF58 OX=2719023 GN=FDZ84_04095 PE=3 SV=1	9	4	5	6	655	72	9.14	0.828209	1.31783	1.28536	1.1438	0.602302	0.758692	0.626587	0.662527	1.72642	0.0436688
A0A6H1R608	Lysine 6-aminotransferase	FDZ84_15560		Lysine 6-aminotransferase OS=Saccharopolyspora sp. ASAGF58 OX=2719023 GN=FDZ84_15560 PE=3 SV=1	40	7	17	39	455	49.8	5.78	1.28041	1.1661	1.17548	1.20733	0.71773	0.712342	0.688973	0.706348	1.70925	0.000185144
A0A5M7CDU3	Carbohydrate kinase family protein	F1721_02620		Carbohydrate kinase family protein OS=Saccharopolyspora hirsuta OX=1837 GN=F1721_02620 PE=4 SV=1	15	1	4	11	324	35.1	5.2	0.935342	1.24161	1.25137	1.14277	0.695901	0.65006	0.664424	0.670128	1.70531	0.0106816
A0A2N3XT81	ATP-dependent Clp protease ATP-binding subunit ClpC	A8926_1440		ATP-dependent Clp protease ATP-binding subunit ClpC OS=Saccharopolyspora spinosa OX=60894 GN=A8926_1440 PE=4 SV=1	52	1	43	102	850	94.4	5.63	0.972968	1.30868	1.25173	1.17779	0.677829	0.691558	0.714552	0.694646	1.69553	0.00978243
A0A1H3P336	1D-myo-inositol 2-acetamido-2-deoxy-alpha-D-glucopyranoside deacetylase	mshB	FUNCTION: Catalyzes the deacetylation of 1D-myo-inositol 2-acetamido-2-deoxy-alpha-D-glucopyranoside (GlcNAc-Ins) in the mycothiol biosynthesis pathway. {ECO:0000256|HAMAP-Rule:MF_01696}.	1D-myo-inositol 2-acetamido-2-deoxy-alpha-D-glucopyranoside deacetylase OS=Saccharopolyspora shandongensis OX=418495 GN=mshB PE=3 SV=1	9	1	3	4	280	30.6	4.92	0.859332	1.27628	1.28136	1.13899	0.708225	0.628261	0.683659	0.673382	1.69145	0.0304138
A0A1H3JBR3	Uroporphyrinogen III methyltransferase / synthase	SAMN05216215_102599		Uroporphyrinogen III methyltransferase / synthase OS=Saccharopolyspora shandongensis OX=418495 GN=SAMN05216215_102599 PE=3 SV=1	41	1	17	40	510	53.6	6.15	0.852879	1.24584	1.28864	1.12912	0.67471	0.623315	0.712448	0.670158	1.68486	0.0312656
A0A6H1R6K8	Uncharacterized protein	FDZ84_11830		Uncharacterized protein OS=Saccharopolyspora sp. ASAGF58 OX=2719023 GN=FDZ84_11830 PE=4 SV=1	15	3	6	12	525	54.5	6.13	0.907168	1.24583	1.26774	1.14025	0.663102	0.661802	0.711931	0.678945	1.67944	0.0173411
A0A2N3Y9C5	Sirohydrochlorin cobaltochelatase	A8926_7677		Sirohydrochlorin cobaltochelatase OS=Saccharopolyspora spinosa OX=60894 GN=A8926_7677 PE=4 SV=1	10	3	3	6	301	32.4	6.09	1.27993	1.10411	1.17643	1.18682	0.752762	0.640289	0.732809	0.70862	1.67484	0.00149075
A0A2N3XSW6	MFS transporter	A8926_1345		MFS transporter OS=Saccharopolyspora spinosa OX=60894 GN=A8926_1345 PE=4 SV=1	2	1	1	1	411	41.4	8.72	0.925571	1.20686	1.30943	1.14729	0.670411	0.727282	0.663923	0.687205	1.6695	0.0168275
A0A6H1R5S7	Phosphomethylpyrimidine synthase	thiC		Phosphomethylpyrimidine synthase OS=Saccharopolyspora sp. ASAGF58 OX=2719023 GN=thiC PE=3 SV=1	16	6	6	9	547	60.4	5.45	0.846584	1.27751	1.24293	1.12234	0.649281	0.664104	0.710711	0.674699	1.66347	0.0326033
A0A1H2WRA6	ElaA protein	SAMN05216215_1005254		ElaA protein OS=Saccharopolyspora shandongensis OX=418495 GN=SAMN05216215_1005254 PE=4 SV=1	15	2	2	2	155	17.7	5.43	1.02164	1.28176	1.26887	1.19075	0.678223	0.72741	0.745799	0.717144	1.66041	0.00553139
A0A2N3XYU6	Adenosylmethionine-8-amino-7-oxononanoate aminotransferase	A8926_3563		Adenosylmethionine-8-amino-7-oxononanoate aminotransferase OS=Saccharopolyspora spinosa OX=60894 GN=A8926_3563 PE=3 SV=1	23	1	8	19	420	45	5.39	1.36926	1.0169	1.10383	1.16333	0.69235	0.677735	0.741471	0.703852	1.6528	0.0129959
A0A4R4Z5C7	Alkene reductase	E1288_09685		Alkene reductase OS=Saccharopolyspora sp. 7K502 OX=2530387 GN=E1288_09685 PE=4 SV=1	3	1	1	1	359	38.9	5.68	1.39237	1.05844	1.10027	1.1837	0.726325	0.688044	0.752213	0.722194	1.63903	0.012387
A0A6H1RJR6	Regulatory protein RecX	recX		Regulatory protein RecX OS=Saccharopolyspora sp. ASAGF58 OX=2719023 GN=recX PE=3 SV=1	8	1	1	2	161	18.1	5.74	0.977836	1.29432	1.15135	1.14117	0.6809	0.701228	0.708109	0.696745	1.63786	0.00841411
A0A2N3XRY0	Magnesium transporter	A8926_0987		Magnesium transporter OS=Saccharopolyspora spinosa OX=60894 GN=A8926_0987 PE=3 SV=1	9	2	2	2	321	35.8	5.44	0.907358	1.1632	1.43307	1.16788	0.705079	0.718235	0.720007	0.71444	1.63467	0.0404955
A0A1H3C2V1	ADP-ribosylglycohydrolase	SAMN05216215_1011144		ADP-ribosylglycohydrolase OS=Saccharopolyspora shandongensis OX=418495 GN=SAMN05216215_1011144 PE=4 SV=1	4	1	3	5	1108	118.6	5.08	1.41826	1.02709	1.25212	1.23249	0.770409	0.774834	0.716937	0.75406	1.63447	0.0140855
A0A5M7CCL3	Ferritin	F1721_07320	FUNCTION: Iron-storage protein. {ECO:0000256|RuleBase:RU361145}.	Ferritin OS=Saccharopolyspora hirsuta OX=1837 GN=F1721_07320 PE=3 SV=1	28	1	6	24	186	21.3	4.89	2.03813	2.49364	2.32027	2.28401	1.5375	1.47737	1.18088	1.39858	1.63309	0.00682975
A0A2N3YA49	Uncharacterized protein	A8926_7931		Uncharacterized protein OS=Saccharopolyspora spinosa OX=60894 GN=A8926_7931 PE=4 SV=1	33	1	23	61	624	69.7	5.95	0.868699	1.34551	1.2176	1.14394	0.629546	0.797316	0.677472	0.701445	1.63083	0.0427703
A0A4V2Y655	ATP-dependent RNA helicase DeaD	deaD	FUNCTION: DEAD-box RNA helicase involved in various cellular processes at low temperature, including ribosome biogenesis, mRNA degradation and translation initiation. {ECO:0000256|HAMAP-Rule:MF_00964}.	ATP-dependent RNA helicase DeaD OS=Saccharopolyspora sp. 16K404 OX=2530385 GN=deaD PE=3 SV=1	13	1	7	11	580	63.9	9.06	0.886795	1.29982	1.21463	1.13375	0.690518	0.700487	0.70093	0.697312	1.62588	0.0256954
A0A2N3YAE5	NAD(P)-dependent dehydrogenase (Short-subunit alcohol dehydrogenase family)	A8926_8083		NAD(P)-dependent dehydrogenase (Short-subunit alcohol dehydrogenase family) OS=Saccharopolyspora spinosa OX=60894 GN=A8926_8083 PE=4 SV=1	42	1	8	12	246	24.8	4.96	0.911173	1.22314	1.24339	1.1259	0.713806	0.667506	0.727935	0.703082	1.60138	0.0178881
A0A4R4Z6F0	PhzF family phenazine biosynthesis isomerase	E1288_14050		PhzF family phenazine biosynthesis isomerase OS=Saccharopolyspora sp. 7K502 OX=2530387 GN=E1288_14050 PE=4 SV=1	11	1	1	1	280	29.9	4.69	1.16854	1.07152	1.10597	1.11534	0.798357	0.562175	0.730083	0.696872	1.6005	0.00523147
A0A2N3Y0T9	Peptide/nickel transport system substrate-binding protein	A8926_4304		Peptide/nickel transport system substrate-binding protein OS=Saccharopolyspora spinosa OX=60894 GN=A8926_4304 PE=4 SV=1	8	2	2	2	513	54.5	8.75	0.999559	1.20246	1.12178	1.10793	0.519115	0.644536	0.91891	0.694187	1.59602	0.0350065
A0A4R4Z4V1	SDR family NAD(P)-dependent oxidoreductase	E1288_15195		SDR family NAD(P)-dependent oxidoreductase OS=Saccharopolyspora sp. 7K502 OX=2530387 GN=E1288_15195 PE=4 SV=1	16	1	3	3	305	33.1	5.43	0.904959	1.24565	1.10397	1.08486	0.646428	0.659301	0.74259	0.682773	1.5889	0.0176575
A0A2N3XTF7	Diaminobutyrate--2-oxoglutarate transaminase	A8926_1469	FUNCTION: Catalyzes reversively the conversion of L-aspartate beta-semialdehyde (ASA) to L-2,4-diaminobutyrate (DABA) by transamination with L-glutamate. {ECO:0000256|RuleBase:RU365034}.	Diaminobutyrate--2-oxoglutarate transaminase OS=Saccharopolyspora spinosa OX=60894 GN=A8926_1469 PE=3 SV=1	23	1	9	18	415	45.2	5.27	0.969175	1.21567	1.19924	1.12803	0.728068	0.697016	0.707049	0.710711	1.58718	0.00646945
A0A6H1R7B9	2-isopropylmalate synthase	leuA		2-isopropylmalate synthase OS=Saccharopolyspora sp. ASAGF58 OX=2719023 GN=leuA PE=3 SV=1	43	4	21	60	597	65.9	5.12	1.15909	1.10442	1.14332	1.13561	0.730981	0.686285	0.732671	0.716645	1.58462	4.67546e-05
A0A6H1RHC0	N-acetyl-1-D-myo-inositol-2-amino-2-deoxy-alpha-D-glucopyranoside deacetylase	mshB		N-acetyl-1-D-myo-inositol-2-amino-2-deoxy-alpha-D-glucopyranoside deacetylase OS=Saccharopolyspora sp. ASAGF58 OX=2719023 GN=mshB PE=4 SV=1	16	2	4	7	274	29.7	5.08	0.93626	1.22516	1.22612	1.12918	0.708098	0.682377	0.749363	0.713279	1.58308	0.0134123
A0A1H6CYN8	GTP-binding protein	SAMN02982929_03726		GTP-binding protein OS=Saccharopolyspora jiangxiensis OX=418522 GN=SAMN02982929_03726 PE=4 SV=1	29	1	15	29	638	68.7	5.14	1.15048	1.05246	1.10053	1.10116	0.751762	0.563924	0.778138	0.697942	1.57772	0.00528188
A0A4R4Z9I3	Phosphate transport system permease protein PstA	pstA		Phosphate transport system permease protein PstA OS=Saccharopolyspora sp. 7K502 OX=2530387 GN=pstA PE=3 SV=1	9	2	2	2	304	32.9	9.57	0.852182	1.32627	1.267	1.14848	0.737887	0.746244	0.699716	0.727949	1.5777	0.0484691
A0A1H6D542	Lipoprotein	SAMN02982929_03918		Lipoprotein OS=Saccharopolyspora jiangxiensis OX=418522 GN=SAMN02982929_03918 PE=3 SV=1	16	2	4	10	269	28.8	5.5	0.834993	1.21643	1.26993	1.10712	0.730009	0.701361	0.675495	0.702288	1.57645	0.0425167
A0A2N3Y389	DNA-binding FadR family transcriptional regulator	A8926_5352		DNA-binding FadR family transcriptional regulator OS=Saccharopolyspora spinosa OX=60894 GN=A8926_5352 PE=4 SV=1	3	1	1	1	264	29	6.46	1.16468	1.10549	1.25626	1.17548	0.835537	0.745711	0.655748	0.745666	1.57642	0.00319651
A0A2N3XT12	2-isopropylmalate synthase	leuA	FUNCTION: Catalyzes the condensation of the acetyl group of acetyl-CoA with 3-methyl-2-oxobutanoate (2-oxoisovalerate) to form 3-carboxy-3-hydroxy-4-methylpentanoate (2-isopropylmalate). {ECO:0000256|HAMAP-Rule:MF_00572, ECO:0000256|SAAS:SAAS01061844}.	2-isopropylmalate synthase OS=Saccharopolyspora spinosa OX=60894 GN=leuA PE=3 SV=1	34	1	18	54	597	65.9	5.02	1.12251	1.10217	1.15392	1.1262	0.688868	0.731535	0.724117	0.71484	1.57545	3.29705e-05
A0A6H1RJ88	RNA-binding transcriptional accessory protein	FDZ84_22695		RNA-binding transcriptional accessory protein OS=Saccharopolyspora sp. ASAGF58 OX=2719023 GN=FDZ84_22695 PE=4 SV=1	20	14	14	20	812	87.1	5.78	1.3258	1.14933	1.01475	1.16329	0.797527	0.689208	0.729529	0.738755	1.57466	0.0112658
A0A6H1R4I2	GTPase	FDZ84_11335		GTPase OS=Saccharopolyspora sp. ASAGF58 OX=2719023 GN=FDZ84_11335 PE=4 SV=1	3	1	1	1	516	54.7	5.16	1.03996	1.22098	1.14127	1.13407	0.666745	0.852214	0.644999	0.72132	1.57221	0.00798589
A0A4R5C0Q7	ATP synthase gamma chain	atpG	FUNCTION: Produces ATP from ADP in the presence of a proton gradient across the membrane. The gamma chain is believed to be important in regulating ATPase activity and the flow of protons through the CF(0) complex. {ECO:0000256|HAMAP-Rule:MF_00815}.	ATP synthase gamma chain OS=Saccharopolyspora sp. 5K548 OX=2530386 GN=atpG PE=3 SV=1	35	1	7	18	306	33.8	5.67	0.887152	1.21313	1.23633	1.1122	0.781256	0.7217	0.620377	0.707778	1.5714	0.0296038
A4FBF6	Xaa-Pro dipeptidase	pepQ		Xaa-Pro dipeptidase OS=Saccharopolyspora erythraea (strain ATCC 11635 / DSM 40517 / JCM 4748 / NBRC 13426 / NCIMB 8594 / NRRL 2338) OX=405948 GN=pepQ PE=4 SV=1	11	2	3	3	369	39.3	5.22	1.01374	1.16226	1.17244	1.11615	0.721767	0.672783	0.739259	0.71127	1.56923	0.0018157
A0A6H1RII5	DEAD/DEAH box helicase	FDZ84_04705		DEAD/DEAH box helicase OS=Saccharopolyspora sp. ASAGF58 OX=2719023 GN=FDZ84_04705 PE=4 SV=1	5	3	3	3	499	52.8	10.77	0.899949	1.32605	1.1631	1.1297	0.75915	0.729877	0.677979	0.722336	1.56395	0.0321795
A0A426JYV1	GNAT family N-acetyltransferase	EIL87_08815		GNAT family N-acetyltransferase OS=Saccharopolyspora sp. H219 OX=2492662 GN=EIL87_08815 PE=4 SV=1	4	1	1	1	167	18.1	5.14	0.993033	1.42829	1.09751	1.17294	0.737197	0.802862	0.71363	0.75123	1.56136	0.0345129
A0A6H1R8L9	Phosphogluconate dehydratase	edd		Phosphogluconate dehydratase OS=Saccharopolyspora sp. ASAGF58 OX=2719023 GN=edd PE=3 SV=1	28	3	13	28	615	64.3	5.81	0.945368	1.20039	1.23993	1.12856	0.688369	0.760913	0.722793	0.724025	1.55873	0.0129101
A0A4R4YIF3	ADP-ribosylglycohydrolase family protein	E1288_25535		ADP-ribosylglycohydrolase family protein OS=Saccharopolyspora sp. 7K502 OX=2530387 GN=E1288_25535 PE=4 SV=1	1	1	1	1	1595	168.1	4.61	0.858199	1.25694	1.26376	1.1263	0.656302	0.830226	0.687208	0.724578	1.55442	0.0496892
A0A5M7BGR7	Assimilatory sulfite reductase (ferredoxin)	F1721_26845		Assimilatory sulfite reductase (ferredoxin) OS=Saccharopolyspora hirsuta OX=1837 GN=F1721_26845 PE=4 SV=1	22	1	13	20	565	62.1	6.51	0.856934	1.28201	1.25431	1.13108	0.67468	0.7823	0.731478	0.729486	1.55052	0.0462729
A0A1H3PPB2	GTP-binding protein	SAMN05216215_104327		GTP-binding protein OS=Saccharopolyspora shandongensis OX=418495 GN=SAMN05216215_104327 PE=4 SV=1	37	1	20	39	639	69	5.08	0.937721	1.23421	1.23259	1.13484	0.703631	0.688363	0.807584	0.733193	1.5478	0.0189508
A0A4R4YYF1	EamA family transporter	E1288_16970		EamA family transporter OS=Saccharopolyspora sp. 7K502 OX=2530387 GN=E1288_16970 PE=4 SV=1	2	1	1	1	346	36.2	9.42	0.965551	1.25822	1.16015	1.12797	0.705447	0.740939	0.745789	0.730725	1.54364	0.0102665
A0A6H1R172	Preprotein translocase subunit YajC	yajC		Preprotein translocase subunit YajC OS=Saccharopolyspora sp. ASAGF58 OX=2719023 GN=yajC PE=3 SV=1	29	7	7	15	126	13.5	4.74	0.894604	1.1978	1.19474	1.09572	0.678699	0.739774	0.722996	0.713823	1.535	0.0201764
A0A6H1RH75	Substrate-binding domain-containing protein	FDZ84_35255		Substrate-binding domain-containing protein OS=Saccharopolyspora sp. ASAGF58 OX=2719023 GN=FDZ84_35255 PE=4 SV=1	39	10	10	12	384	40.7	6.07	0.887155	1.2219	1.21412	1.10773	0.674985	0.701173	0.795505	0.723887	1.53025	0.0298588
A0A4R5BHH3	Carbohydrate kinase family protein	E1202_23370		Carbohydrate kinase family protein OS=Saccharopolyspora sp. 5K548 OX=2530386 GN=E1202_23370 PE=4 SV=1	25	1	6	13	324	35.1	4.96	0.958633	1.21052	1.19796	1.12237	0.730762	0.763142	0.709472	0.734459	1.52816	0.0096612
A0A6H1RDD6	NarK/NasA family nitrate transporter	FDZ84_31830		NarK/NasA family nitrate transporter OS=Saccharopolyspora sp. ASAGF58 OX=2719023 GN=FDZ84_31830 PE=4 SV=1	4	1	1	5	466	49.1	9.29	1.26143	1.48731	1.00516	1.2513	0.7887	0.876661	0.796183	0.820515	1.52502	0.0387171
A0A6H1RGJ0	4-hydroxyphenylpyruvate dioxygenase	hppD		4-hydroxyphenylpyruvate dioxygenase OS=Saccharopolyspora sp. ASAGF58 OX=2719023 GN=hppD PE=3 SV=1	44	4	12	29	381	42.1	6.07	1.26885	1.06797	1.17455	1.17046	0.817733	0.726093	0.762443	0.768756	1.52254	0.00326076
A0A1H2SDP8	Chromosome partitioning protein, ParB family	SAMN05216215_1002189		Chromosome partitioning protein, ParB family OS=Saccharopolyspora shandongensis OX=418495 GN=SAMN05216215_1002189 PE=3 SV=1	39	3	10	16	333	36.2	6	0.861713	1.27358	1.14976	1.09502	0.704344	0.72755	0.728729	0.720207	1.52042	0.0374531
A0A1H2WC01	Thiamine-monophosphate kinase	thiL	FUNCTION: Catalyzes the ATP-dependent phosphorylation of thiamine-monophosphate (TMP) to form thiamine-pyrophosphate (TPP), the active form of vitamin B1. {ECO:0000256|HAMAP-Rule:MF_02128}.	Thiamine-monophosphate kinase OS=Saccharopolyspora shandongensis OX=418495 GN=thiL PE=3 SV=1	23	1	5	9	321	32.6	4.65	0.844113	1.15156	1.19012	1.06193	0.71394	0.666065	0.719632	0.699879	1.5173	0.0308466
A0A2N3XQD9	S-DNA-T family DNA segregation ATPase FtsK/SpoIIIE	A8926_0353		S-DNA-T family DNA segregation ATPase FtsK/SpoIIIE OS=Saccharopolyspora spinosa OX=60894 GN=A8926_0353 PE=4 SV=1	25	1	30	57	1424	156.6	6.71	1.36688	1.1365	1.03778	1.18039	0.821282	0.749401	0.764292	0.778325	1.51657	0.0158209
A0A2N3XUS8	Ferredoxin	A8926_2054	FUNCTION: Ferredoxins are iron-sulfur proteins that transfer electrons in a wide variety of metabolic reactions. {ECO:0000256|RuleBase:RU365098}.	Ferredoxin OS=Saccharopolyspora spinosa OX=60894 GN=A8926_2054 PE=4 SV=1	53	5	5	25	106	11.6	4.12	1.33615	1.37681	1.42091	1.37796	1.05177	0.832927	0.843153	0.909282	1.51544	0.00340741
A0A2N3XU60	3-hydroxypropanoate dehydrogenase	A8926_1817		3-hydroxypropanoate dehydrogenase OS=Saccharopolyspora spinosa OX=60894 GN=A8926_1817 PE=4 SV=1	25	1	4	6	204	22.4	4.86	0.999315	1.12376	1.20429	1.10912	0.702098	0.730367	0.773301	0.735255	1.50849	0.00406891
A0A5M7C2J2	NADH:flavin oxidoreductase/NADH oxidase	F1721_06250		NADH:flavin oxidoreductase/NADH oxidase OS=Saccharopolyspora hirsuta OX=1837 GN=F1721_06250 PE=4 SV=1	5	1	2	2	354	38.7	5.29	1.11739	1.14279	1.17942	1.14653	0.733956	0.720408	0.831455	0.76194	1.50476	0.000613396
A0A6H1R349	DNA helicase	FDZ84_08255		DNA helicase OS=Saccharopolyspora sp. ASAGF58 OX=2719023 GN=FDZ84_08255 PE=3 SV=1	22	5	16	22	827	90.5	5.31	0.916527	1.21686	1.22722	1.1202	0.773706	0.716134	0.744628	0.744823	1.50399	0.0220348
A0A6H1RFS2	ATP-binding protein	FDZ84_05280		ATP-binding protein OS=Saccharopolyspora sp. ASAGF58 OX=2719023 GN=FDZ84_05280 PE=4 SV=1	6	1	1	1	178	20.3	11.9	1.03628	1.15141	1.29408	1.16059	0.80289	0.771645	0.741928	0.772154	1.50306	0.00712882
A0A4R4VGV3	Elongation factor 4	lepA	FUNCTION: Required for accurate and efficient protein synthesis under certain stress conditions. May act as a fidelity factor of the translation reaction, by catalyzing a one-codon backward translocation of tRNAs on improperly translocated ribosomes. Back-translocation proceeds from a post-translocation (POST) complex to a pre-translocation (PRE) complex, thus giving elongation factor G a second …	Elongation factor 4 OS=Saccharopolyspora sp. 16K309 OX=2530384 GN=lepA PE=3 SV=1	17	1	8	16	617	68.5	5.44	1.00687	1.11358	1.33557	1.15201	0.885912	0.769189	0.646367	0.767156	1.50166	0.0318351
A0A2N3XWH7	Uncharacterized protein	A8926_2694		Uncharacterized protein OS=Saccharopolyspora spinosa OX=60894 GN=A8926_2694 PE=4 SV=1	35	1	4	13	144	15.7	4.17	1.22146	1.05017	1.11699	1.12954	0.74454	0.706334	0.806608	0.752494	1.50106	0.00284783
A0A6H1REQ2	L-carnitine dehydrogenase	FDZ84_36055		L-carnitine dehydrogenase OS=Saccharopolyspora sp. ASAGF58 OX=2719023 GN=FDZ84_36055 PE=4 SV=1	6	2	2	8	320	34.2	4.78	1.3444	1.06653	1.08297	1.16463	0.793868	0.795927	0.740825	0.776873	1.49912	0.0134343
A0A4R4XYB0	TetR/AcrR family transcriptional regulator	E1288_41895		TetR/AcrR family transcriptional regulator OS=Saccharopolyspora sp. 7K502 OX=2530387 GN=E1288_41895 PE=4 SV=1	10	2	2	2	185	20.5	8.25	1.3013	1.16066	1.09656	1.18617	0.810666	0.779356	0.786205	0.792076	1.49755	0.00299294
A0A6H1R2V7	FAD-dependent oxidoreductase	FDZ84_06770		FAD-dependent oxidoreductase OS=Saccharopolyspora sp. ASAGF58 OX=2719023 GN=FDZ84_06770 PE=3 SV=1	13	6	6	9	539	58.9	8.54	0.916297	1.19037	1.25257	1.11974	0.756089	0.75801	0.729134	0.747744	1.4975	0.0230293
A0A1H2YST5	RNA polymerase sigma-70 factor, sigma-E family	SAMN05216215_1007150		RNA polymerase sigma-70 factor, sigma-E family OS=Saccharopolyspora shandongensis OX=418495 GN=SAMN05216215_1007150 PE=3 SV=1	11	2	2	3	171	19.3	8.97	0.867506	1.22013	1.20445	1.09736	0.702008	0.781258	0.718516	0.733927	1.49519	0.0364876
A0A2N3Y8Z4	DNA polymerase III subunit alpha	A8926_7561		DNA polymerase III subunit alpha OS=Saccharopolyspora spinosa OX=60894 GN=A8926_7561 PE=4 SV=1	7	6	6	7	1194	131.6	5.53	0.940302	1.22821	1.19654	1.12168	0.720994	0.773882	0.756771	0.750549	1.49448	0.0159505
A0A2N3XZR9	UPF0271 protein	A8926_3976	FUNCTION: Catalyzes the cleavage of 5-oxoproline to form L-glutamate coupled to the hydrolysis of ATP to ADP and inorganic phosphate. {ECO:0000256|SAAS:SAAS01054855}.	UPF0271 protein OS=Saccharopolyspora spinosa OX=60894 GN=A8926_3976 PE=4 SV=1	13	3	3	3	267	27.9	5.29	0.92473	1.24247	1.20457	1.12393	0.740808	0.76573	0.757093	0.754543	1.48954	0.0212638
A0A6H1R5B8	Ectoine dioxygenase	thpD		Ectoine dioxygenase OS=Saccharopolyspora sp. ASAGF58 OX=2719023 GN=thpD PE=3 SV=1	5	1	1	1	300	33.5	5.4	1.24865	1.04387	1.14973	1.14742	0.786103	0.743545	0.782042	0.770563	1.48906	0.00341642
A0A4R4YTG0	ABC transporter ATP-binding protein	E1288_23845		ABC transporter ATP-binding protein OS=Saccharopolyspora sp. 7K502 OX=2530387 GN=E1288_23845 PE=4 SV=1	6	2	2	3	331	36.7	5.72	1.18351	1.11782	1.12465	1.142	0.754424	0.726745	0.821544	0.767571	1.48781	0.000433903
A0A6H1R6Z6	Thioredoxin reductase	trxB		Thioredoxin reductase OS=Saccharopolyspora sp. ASAGF58 OX=2719023 GN=trxB PE=3 SV=1	29	1	6	21	335	35.5	4.83	0.85676	1.23216	1.2257	1.10487	0.795653	0.683717	0.74933	0.7429	1.48724	0.0477114
A0A4R4Z6Y9	Zinc-dependent metalloprotease	E1288_09340		Zinc-dependent metalloprotease OS=Saccharopolyspora sp. 7K502 OX=2530387 GN=E1288_09340 PE=4 SV=1	24	2	9	20	469	50.2	4.74	0.99042	1.1659	1.1882	1.11484	0.691624	0.814358	0.744466	0.750149	1.48616	0.00713241
A0A6H1R5P0	Uncharacterized protein	FDZ84_14295		Uncharacterized protein OS=Saccharopolyspora sp. ASAGF58 OX=2719023 GN=FDZ84_14295 PE=4 SV=1	3	1	1	1	307	32.3	7.5	0.924016	1.1933	1.222	1.1131	0.758961	0.742635	0.749075	0.750224	1.4837	0.0187981
A0A6H1RH09	Class I SAM-dependent methyltransferase	FDZ84_22785		Class I SAM-dependent methyltransferase OS=Saccharopolyspora sp. ASAGF58 OX=2719023 GN=FDZ84_22785 PE=4 SV=1	19	3	5	6	213	22.9	5.55	1.18646	1.11339	1.07069	1.12351	0.770761	0.706946	0.798379	0.758696	1.48085	0.00108723
A0A6H1R4H0	PadR family transcriptional regulator	FDZ84_11645		PadR family transcriptional regulator OS=Saccharopolyspora sp. ASAGF58 OX=2719023 GN=FDZ84_11645 PE=4 SV=1	7	1	1	1	196	22.5	8.38	0.904804	1.1679	1.0854	1.0527	0.646182	0.62275	0.864391	0.711108	1.48037	0.0353855
A0A6H1R4F6	DUF1416 domain-containing protein	FDZ84_10330		DUF1416 domain-containing protein OS=Saccharopolyspora sp. ASAGF58 OX=2719023 GN=FDZ84_10330 PE=4 SV=1	61	4	4	8	99	9.9	4.83	1.07135	1.12574	1.11381	1.10364	0.717449	0.727692	0.80076	0.748633	1.4742	0.000331452
A0A6H1RFQ9	Helix-turn-helix domain-containing protein	FDZ84_36225		Helix-turn-helix domain-containing protein OS=Saccharopolyspora sp. ASAGF58 OX=2719023 GN=FDZ84_36225 PE=4 SV=1	10	4	4	5	281	31.1	6.58	0.900432	1.19651	1.26891	1.12195	0.756702	0.766904	0.759888	0.761165	1.47399	0.0329087
A0A6H1R1V7	Ribonuclease J	rnj		Ribonuclease J OS=Saccharopolyspora sp. ASAGF58 OX=2719023 GN=rnj PE=3 SV=1	24	7	14	33	574	61.1	5.66	1.02915	1.16271	1.17224	1.12137	0.74917	0.795619	0.740024	0.761604	1.47237	0.00187409
A0A073ASZ1	Methionine aminopeptidase	map	FUNCTION: Removes the N-terminal methionine from nascent proteins. The N-terminal methionine is often cleaved when the second residue in the primary sequence is small and uncharged (Met-Ala-, Cys, Gly, Pro, Ser, Thr, or Val). Requires deformylation of the N(alpha)-formylated initiator methionine before it can be hydrolyzed. {ECO:0000256|HAMAP-Rule:MF_01974}.	Methionine aminopeptidase OS=Saccharopolyspora rectivirgula OX=28042 GN=map PE=3 SV=1	12	1	4	8	285	31.2	5.59	0.965594	1.17284	1.18555	1.108	0.741331	0.756799	0.76698	0.755037	1.46747	0.00790767
A0A2N3XX15	Vitamin B12-dependent ribonucleotide reductase	A8926_2908	FUNCTION: Catalyzes the reduction of ribonucleotides to deoxyribonucleotides. May function to provide a pool of deoxyribonucleotide precursors for DNA repair during oxygen limitation and/or for immediate growth after restoration of oxygen. {ECO:0000256|RuleBase:RU364064}.	Vitamin B12-dependent ribonucleotide reductase OS=Saccharopolyspora spinosa OX=60894 GN=A8926_2908 PE=3 SV=1	37	2	30	143	942	103.2	5.49	0.930904	1.1669	1.19083	1.09621	0.728752	0.747806	0.76973	0.748762	1.46403	0.0142947
A0A2N3XYI9	Carbon-monoxide dehydrogenase large subunit	A8926_3512		Carbon-monoxide dehydrogenase large subunit OS=Saccharopolyspora spinosa OX=60894 GN=A8926_3512 PE=4 SV=1	12	1	8	15	787	81.9	4.86	1.19467	1.13408	1.06887	1.13254	0.778841	0.805272	0.738393	0.774169	1.46291	0.000962005
A0A2N3Y9R1	Cystathionine gamma-lyase	A8926_7839		Cystathionine gamma-lyase OS=Saccharopolyspora spinosa OX=60894 GN=A8926_7839 PE=3 SV=1	18	1	5	12	368	38.9	5.03	1.06318	1.1859	1.13533	1.12814	0.791596	0.760942	0.762366	0.771635	1.46201	0.000647843
A0A6H1RFT4	Glutamate synthase large subunit	gltB		Glutamate synthase large subunit OS=Saccharopolyspora sp. ASAGF58 OX=2719023 GN=gltB PE=3 SV=1	2	2	2	2	1521	164.9	6.18	0.985905	1.18405	1.22025	1.13007	0.691074	0.819965	0.821299	0.777446	1.45356	0.0140957
A0A2N3Y9E7	Methionine aminopeptidase	map	FUNCTION: Removes the N-terminal methionine from nascent proteins. The N-terminal methionine is often cleaved when the second residue in the primary sequence is small and uncharged (Met-Ala-, Cys, Gly, Pro, Ser, Thr, or Val). Requires deformylation of the N(alpha)-formylated initiator methionine before it can be hydrolyzed. {ECO:0000256|HAMAP-Rule:MF_01974}.	Methionine aminopeptidase OS=Saccharopolyspora spinosa OX=60894 GN=map PE=3 SV=1	17	3	6	15	305	33.3	5.9	1.01938	1.18496	1.16831	1.12422	0.764191	0.797901	0.758872	0.773655	1.45312	0.00291134
A0A4R5B6E9	Acyclic terpene utilization AtuA family protein	E1202_29030		Acyclic terpene utilization AtuA family protein OS=Saccharopolyspora sp. 5K548 OX=2530386 GN=E1202_29030 PE=4 SV=1	2	1	1	2	455	49.2	4.83	1.25434	1.09189	1.18196	1.17606	0.861567	0.797945	0.771798	0.810437	1.45115	0.00248648
A0A6H1R356	Antigen 84	FDZ84_04160		Antigen 84 OS=Saccharopolyspora sp. ASAGF58 OX=2719023 GN=FDZ84_04160 PE=3 SV=1	54	2	17	78	277	30.2	5.16	0.936606	1.24202	1.19171	1.12344	0.750247	0.761443	0.812622	0.774771	1.45004	0.0224712
A0A2N3XTA9	DNA polymerase-3 subunit delta	A8926_1381		DNA polymerase-3 subunit delta OS=Saccharopolyspora spinosa OX=60894 GN=A8926_1381 PE=4 SV=1	14	3	6	7	407	43.5	6.8	0.904352	1.27403	1.23986	1.13941	0.78525	0.8086	0.763504	0.785785	1.45003	0.0407319
A0A6H1R2M6	Aldehyde dehydrogenase (NADP(+))	FDZ84_03090		Aldehyde dehydrogenase (NADP(+)) OS=Saccharopolyspora sp. ASAGF58 OX=2719023 GN=FDZ84_03090 PE=4 SV=1	11	5	5	8	486	51.1	5.36	0.979443	1.20732	1.16701	1.11792	0.778182	0.775225	0.762264	0.77189	1.44829	0.00794892
A0A6H1R204	Cell wall anchor protein	FDZ84_06605		Cell wall anchor protein OS=Saccharopolyspora sp. ASAGF58 OX=2719023 GN=FDZ84_06605 PE=4 SV=1	35	2	5	11	243	24.8	9.83	1.16055	1.2074	1.04757	1.1385	0.766061	0.788299	0.80547	0.78661	1.44736	0.00195936
A0A1H2S654	Peptide chain release factor 1 (ERF1)	SAMN05216215_1002113		Peptide chain release factor 1 (ERF1) OS=Saccharopolyspora shandongensis OX=418495 GN=SAMN05216215_1002113 PE=4 SV=1	5	1	2	2	372	40.2	5.1	0.878628	1.20115	1.17421	1.08466	0.678785	0.788898	0.78585	0.751178	1.44395	0.0381656
A0A2N3XX43	Protein tyrosine/serine phosphatase	A8926_2929		Protein tyrosine/serine phosphatase OS=Saccharopolyspora spinosa OX=60894 GN=A8926_2929 PE=4 SV=1	45	6	6	12	240	25.8	4.78	1.0357	1.1275	1.11733	1.09351	0.732458	0.783657	0.760362	0.758826	1.44106	0.000507975
A0A6H1R883	ATP-dependent Clp protease ATP-binding subunit	FDZ84_20115		ATP-dependent Clp protease ATP-binding subunit OS=Saccharopolyspora sp. ASAGF58 OX=2719023 GN=FDZ84_20115 PE=4 SV=1	13	3	3	5	243	25.4	5.33	0.904808	1.18539	1.1912	1.0938	0.779902	0.739117	0.760585	0.759868	1.43946	0.0247582
A0A1H3C5J8	NADH dehydrogenase subunit M	SAMN05216215_1011204		NADH dehydrogenase subunit M OS=Saccharopolyspora shandongensis OX=418495 GN=SAMN05216215_1011204 PE=3 SV=1	4	2	2	8	525	55.2	8.22	0.880143	1.21073	1.207	1.09929	0.826963	0.775713	0.689793	0.764157	1.43857	0.0453404
A0A1H3MJ92	Chaperone protein DnaJ	dnaJ	FUNCTION: Participates actively in the response to hyperosmotic and heat shock by preventing the aggregation of stress-denatured proteins and by disaggregating proteins, also in an autonomous, DnaK-independent fashion. Unfolded proteins bind initially to DnaJ; upon interaction with the DnaJ-bound protein, DnaK hydrolyzes its bound ATP, resulting in the formation of a stable complex. GrpE releases…	Chaperone protein DnaJ OS=Saccharopolyspora shandongensis OX=418495 GN=dnaJ PE=3 SV=1	24	3	8	18	390	40.9	5.52	1.02609	1.15406	1.20832	1.12949	0.772437	0.817514	0.76782	0.785924	1.43715	0.0036483
A0A2N3Y9F2	4-hydroxy-3-methylbut-2-en-1-yl diphosphate synthase (flavodoxin)	ispG	FUNCTION: Converts 2C-methyl-D-erythritol 2,4-cyclodiphosphate (ME-2,4cPP) into 1-hydroxy-2-methyl-2-(E)-butenyl 4-diphosphate. {ECO:0000256|HAMAP-Rule:MF_00159, ECO:0000256|SAAS:SAAS00947916}.	4-hydroxy-3-methylbut-2-en-1-yl diphosphate synthase (flavodoxin) OS=Saccharopolyspora spinosa OX=60894 GN=ispG PE=3 SV=1	52	16	16	33	384	40.6	5.3	1.09277	1.16456	1.12903	1.12879	0.797384	0.782657	0.77899	0.786344	1.43549	9.03616e-05
A0A6H1R5N0	ESX secretion-associated protein EspG	FDZ84_14240		ESX secretion-associated protein EspG OS=Saccharopolyspora sp. ASAGF58 OX=2719023 GN=FDZ84_14240 PE=3 SV=1	9	2	2	2	243	26.2	7.27	0.949842	1.16715	1.24887	1.12195	0.76253	0.81991	0.765948	0.782796	1.43327	0.020455
A0A1H3ADJ1	3-hydroxyacyl-CoA dehydrogenase	SAMN05216215_100975		3-hydroxyacyl-CoA dehydrogenase OS=Saccharopolyspora shandongensis OX=418495 GN=SAMN05216215_100975 PE=4 SV=1	13	1	9	16	699	74.9	5.16	0.901684	1.23856	1.16911	1.10312	0.872824	0.72903	0.70788	0.769911	1.43278	0.0442593
A0A6H1RGC8	PhoX family phosphatase	FDZ84_11220		PhoX family phosphatase OS=Saccharopolyspora sp. ASAGF58 OX=2719023 GN=FDZ84_11220 PE=4 SV=1	14	1	7	9	679	72.8	5.96	0.991386	1.19438	1.15992	1.11523	0.80111	0.70983	0.82614	0.779027	1.43157	0.00951721
A0A073B792	ABC transporter ATP-binding protein	GU90_14430		ABC transporter ATP-binding protein OS=Saccharopolyspora rectivirgula OX=28042 GN=GU90_14430 PE=4 SV=1	6	1	2	4	268	29.2	5.88	0.970737	1.17483	1.21369	1.11975	0.796889	0.777536	0.774671	0.783032	1.43002	0.0112479
A0A2A9J289	NAD(P)-dependent dehydrogenase (Short-subunit alcohol dehydrogenase family)	A8924_2313		NAD(P)-dependent dehydrogenase (Short-subunit alcohol dehydrogenase family) OS=Saccharopolyspora erythraea (strain ATCC 11635 / DSM 40517 / JCM 4748 / NBRC 13426 / NCIMB 8594 / NRRL 2338) OX=405948 GN=A8924_2313 PE=4 SV=1	10	1	1	1	252	26.6	5.06	0.909335	1.08625	1.18783	1.06114	0.733898	0.676075	0.817087	0.742353	1.42943	0.0248956
A0A073B224	Ribose-phosphate pyrophosphokinase	prs	FUNCTION: Involved in the biosynthesis of the central metabolite phospho-alpha-D-ribosyl-1-pyrophosphate (PRPP) via the transfer of pyrophosphoryl group from ATP to 1-hydroxyl of ribose-5-phosphate (Rib-5-P). {ECO:0000256|HAMAP-Rule:MF_00583}.	Ribose-phosphate pyrophosphokinase OS=Saccharopolyspora rectivirgula OX=28042 GN=prs PE=3 SV=1	38	2	10	23	326	35.4	6.3	0.923192	1.24658	1.14867	1.10615	0.736039	0.786053	0.80084	0.774311	1.42856	0.0273932
A0A2N3Y847	Uncharacterized protein	A8926_7211		Uncharacterized protein OS=Saccharopolyspora spinosa OX=60894 GN=A8926_7211 PE=4 SV=1	5	1	1	2	231	25.2	6.4	0.93593	1.1999	1.13625	1.0907	0.756915	0.769208	0.765409	0.763844	1.4279	0.0147889
A0A6H1R5F9	UDP-galactopyranose mutase	glf		UDP-galactopyranose mutase OS=Saccharopolyspora sp. ASAGF58 OX=2719023 GN=glf PE=3 SV=1	32	1	10	23	396	45.6	5.31	1.12152	1.23788	1.11372	1.1577	0.816113	0.800641	0.816826	0.811193	1.42716	0.00102419
A0A3R8QJC9	XRE family transcriptional regulator	EIL87_22640		XRE family transcriptional regulator OS=Saccharopolyspora sp. H219 OX=2492662 GN=EIL87_22640 PE=4 SV=1	13	1	6	7	456	50	7.64	1.05281	1.08609	1.1473	1.0954	0.787001	0.715926	0.800796	0.767908	1.42647	0.00101379
A0A5Q3Q425	Ferritin	GIY23_00520	FUNCTION: Iron-storage protein. {ECO:0000256|RuleBase:RU361145}.	Ferritin OS=Saccharopolyspora coralli OX=2665642 GN=GIY23_00520 PE=3 SV=1	10	1	1	1	186	21	4.56	3.26056	2.37811	2.70188	2.78018	1.99198	2.10566	1.76291	1.95352	1.42317	0.0404534
A0A1I6UVW2	2-oxoglutarate ferredoxin oxidoreductase subunit alpha	SAMN05660874_05339		2-oxoglutarate ferredoxin oxidoreductase subunit alpha OS=Saccharopolyspora flava OX=95161 GN=SAMN05660874_05339 PE=4 SV=1	13	1	7	14	626	66.7	5.19	1.23608	1.06602	1.16111	1.15441	0.874675	0.78768	0.771267	0.811207	1.42307	0.00427958
A0A6H1RHR8	PhzF family phenazine biosynthesis protein	FDZ84_36465		PhzF family phenazine biosynthesis protein OS=Saccharopolyspora sp. ASAGF58 OX=2719023 GN=FDZ84_36465 PE=4 SV=1	23	3	3	9	280	30	4.78	1.06223	1.07522	1.10275	1.08007	0.822659	0.634895	0.819554	0.759036	1.42294	0.00708922
A0A2A9IY55	ATP-dependent zinc metalloprotease FtsH	ftsH	FUNCTION: Acts as a processive, ATP-dependent zinc metallopeptidase for both cytoplasmic and membrane proteins. Plays a role in the quality control of integral membrane proteins. {ECO:0000256|HAMAP-Rule:MF_01458}.	ATP-dependent zinc metalloprotease FtsH OS=Saccharopolyspora erythraea (strain ATCC 11635 / DSM 40517 / JCM 4748 / NBRC 13426 / NCIMB 8594 / NRRL 2338) OX=405948 GN=ftsH PE=3 SV=1	25	2	19	42	809	87.5	5.53	0.978241	1.12671	1.25647	1.12047	0.808874	0.840513	0.712954	0.787447	1.42292	0.0201307
A0A1H2S1T1	Helix-turn-helix domain-containing protein	SAMN05216215_100280		Helix-turn-helix domain-containing protein OS=Saccharopolyspora shandongensis OX=418495 GN=SAMN05216215_100280 PE=4 SV=1	6	2	2	2	287	32	5.73	1.02824	1.18933	1.1675	1.12836	0.794326	0.812809	0.772878	0.793338	1.42229	0.00293488
Q9ALM4	Acyl transferase domain-containing protein	spnC		Acyl transferase domain-containing protein OS=Saccharopolyspora spinosa OX=60894 GN=spnC PE=1 SV=1	6	4	13	15	3170	334.7	5.15	1.7673	1.61275	1.74892	1.70965	1.19566	1.30309	1.10831	1.20235	1.42192	0.00242952
A0A2N3XPF5	Coenzyme F420-0 gamma-glutamyl ligase	A8926_0029		Coenzyme F420-0 gamma-glutamyl ligase OS=Saccharopolyspora spinosa OX=60894 GN=A8926_0029 PE=3 SV=1	16	2	7	14	447	47.5	5.6	0.870007	1.21383	1.21597	1.09993	0.74863	0.793806	0.781716	0.774717	1.41979	0.0483406
A0A6H1R6Y8	DEAD/DEAH box helicase	FDZ84_17025		DEAD/DEAH box helicase OS=Saccharopolyspora sp. ASAGF58 OX=2719023 GN=FDZ84_17025 PE=3 SV=1	27	4	12	19	503	55	9.31	0.91831	1.23743	1.11278	1.0895	0.746466	0.725257	0.831588	0.76777	1.41905	0.0307739
A0A2N3Y098	Terpene synthase	A8926_4163		Terpene synthase OS=Saccharopolyspora spinosa OX=60894 GN=A8926_4163 PE=3 SV=1	8	2	2	5	350	40.2	5.64	1.10524	1.12291	1.23603	1.15473	0.866116	0.804224	0.771661	0.814001	1.41858	0.00232667
A0A6H1R7A5	NADH:flavin oxidoreductase/NADH oxidase	FDZ84_13375		NADH:flavin oxidoreductase/NADH oxidase OS=Saccharopolyspora sp. ASAGF58 OX=2719023 GN=FDZ84_13375 PE=4 SV=1	14	2	4	6	357	38.5	5.35	1.09259	1.16418	1.11548	1.12409	0.792241	0.762839	0.826223	0.793768	1.41614	0.000293204
A0A6H1R8D8	Mechanosensitive ion channel family protein	FDZ84_18505		Mechanosensitive ion channel family protein OS=Saccharopolyspora sp. ASAGF58 OX=2719023 GN=FDZ84_18505 PE=3 SV=1	6	1	2	3	323	35.4	9.23	1.02156	1.13958	1.23475	1.13197	0.754573	0.864593	0.779945	0.799704	1.41548	0.00901984
A0A1I6V2L3	Beta-glucosidase	SAMN05660874_05527		Beta-glucosidase OS=Saccharopolyspora flava OX=95161 GN=SAMN05660874_05527 PE=3 SV=1	1	1	1	1	776	82.9	5.24	1.04034	1.12105	1.17481	1.11207	0.82385	0.77338	0.771266	0.789499	1.40857	0.00164374
A0A6H1R5Q2	Dehydratase	FDZ84_09135		Dehydratase OS=Saccharopolyspora sp. ASAGF58 OX=2719023 GN=FDZ84_09135 PE=3 SV=1	35	3	3	7	141	14.7	6.3	0.996539	1.20711	1.07253	1.09206	0.665049	0.818611	0.844507	0.776056	1.40719	0.0191548
A0A6H1R912	Uncharacterized protein	FDZ84_17090		Uncharacterized protein OS=Saccharopolyspora sp. ASAGF58 OX=2719023 GN=FDZ84_17090 PE=4 SV=1	9	2	2	2	205	22.5	6.79	1.32386	1.15096	0.965766	1.14686	0.814911	0.834038	0.79636	0.815103	1.40701	0.0331815
A0A426JSK0	Uroporphyrinogen III methylase	cobA		Uroporphyrinogen III methylase OS=Saccharopolyspora sp. H219 OX=2492662 GN=cobA PE=3 SV=1	4	1	1	1	403	42.2	5.59	0.944998	1.31981	1.12708	1.13063	0.873298	0.765909	0.772252	0.80382	1.40657	0.0452348
A0A6H1R7G1	TetR/AcrR family transcriptional regulator	FDZ84_18805		TetR/AcrR family transcriptional regulator OS=Saccharopolyspora sp. ASAGF58 OX=2719023 GN=FDZ84_18805 PE=4 SV=1	5	1	1	2	202	22.4	6.42	0.961235	1.20649	1.14499	1.10424	0.847745	0.733014	0.779233	0.786664	1.40369	0.0171398
A0A6H1R6G8	Pyridoxamine 5'-phosphate oxidase family protein	FDZ84_11575		Pyridoxamine 5'-phosphate oxidase family protein OS=Saccharopolyspora sp. ASAGF58 OX=2719023 GN=FDZ84_11575 PE=4 SV=1	32	3	3	4	156	17.2	6.81	0.955421	1.16069	1.13173	1.08261	0.755888	0.760241	0.80116	0.77243	1.40157	0.00918497
A0A6H1R3W7	UPF0336 protein FDZ84_09140	FDZ84_09140		UPF0336 protein FDZ84_09140 OS=Saccharopolyspora sp. ASAGF58 OX=2719023 GN=FDZ84_09140 PE=3 SV=1	38	1	6	10	154	16.5	5.08	1.15415	1.18779	1.18167	1.17453	0.844553	0.8367	0.837346	0.839533	1.39903	6.08119e-06
A0A2N3XQ41	LexA-binding, inner membrane-associated putative hydrolase	A8926_0224		LexA-binding, inner membrane-associated putative hydrolase OS=Saccharopolyspora spinosa OX=60894 GN=A8926_0224 PE=4 SV=1	4	1	1	1	276	28.5	7.97	0.971348	1.1028	1.22994	1.10136	0.821831	0.799954	0.739975	0.787253	1.399	0.0161527
A0A1H6E3K1	Nonribosomal peptide synthetase DhbF	SAMN02982929_05498		Nonribosomal peptide synthetase DhbF OS=Saccharopolyspora jiangxiensis OX=418522 GN=SAMN02982929_05498 PE=4 SV=1	0	1	1	2	2379	258.8	5.2	0.905072	1.22629	1.23206	1.12114	0.81121	0.807573	0.791708	0.803497	1.39532	0.0425855
A0A1I4T9P5	Polyphosphate kinase	ppk	FUNCTION: Catalyzes the reversible transfer of the terminal phosphate of ATP to form a long-chain polyphosphate (polyP). {ECO:0000256|HAMAP-Rule:MF_00347, ECO:0000256|RuleBase:RU003800, ECO:0000256|SAAS:SAAS00537780}.	Polyphosphate kinase OS=Saccharopolyspora antimicrobica OX=455193 GN=ppk PE=3 SV=1	14	1	10	13	762	85.2	6.46	1.33726	1.11111	1.09042	1.17959	0.785049	0.975533	0.776517	0.8457	1.39482	0.0309895
A0A2N3Y420	Uncharacterized protein	A8926_5657		Uncharacterized protein OS=Saccharopolyspora spinosa OX=60894 GN=A8926_5657 PE=4 SV=1	0	1	1	1	2028	212	5.45	1.01846	1.33389	1.1555	1.16928	0.934399	0.72648	0.856202	0.839027	1.39362	0.0394369
A0A6H1R4E2	PH domain-containing protein	FDZ84_11980		PH domain-containing protein OS=Saccharopolyspora sp. ASAGF58 OX=2719023 GN=FDZ84_11980 PE=4 SV=1	11	1	1	1	135	14.9	8.07	1.18706	1.19209	1.15745	1.17887	0.879491	0.89281	0.768755	0.847019	1.39178	0.00124053
A0A2N3XXB7	5-amino-6-(5-phosphoribosylamino)uracil reductase	A8926_3008		5-amino-6-(5-phosphoribosylamino)uracil reductase OS=Saccharopolyspora spinosa OX=60894 GN=A8926_3008 PE=4 SV=1	4	1	1	1	250	26.7	5.25	1.13677	1.18319	1.14199	1.15399	0.817318	0.846749	0.828146	0.830738	1.38911	4.51907e-05
A0A6H1R043	Fe-S cluster assembly protein SufB	sufB		Fe-S cluster assembly protein SufB OS=Saccharopolyspora sp. ASAGF58 OX=2719023 GN=sufB PE=3 SV=1	49	1	19	50	487	53.8	5.17	0.96565	1.13479	1.26131	1.12058	0.871974	0.853251	0.696758	0.807328	1.38801	0.0373413
A0A6H1RAZ5	Long-chain fatty acid--CoA ligase	FDZ84_20875		Long-chain fatty acid--CoA ligase OS=Saccharopolyspora sp. ASAGF58 OX=2719023 GN=FDZ84_20875 PE=4 SV=1	19	4	9	21	603	64.9	5.8	0.904916	1.16865	1.23525	1.10294	0.790091	0.839259	0.765348	0.798233	1.38173	0.0418305
A0A6H1RGM1	Phosphoribosylformylglycinamidine synthase subunit PurL	purL		Phosphoribosylformylglycinamidine synthase subunit PurL OS=Saccharopolyspora sp. ASAGF58 OX=2719023 GN=purL PE=3 SV=1	34	5	22	58	765	81.4	4.73	1.00242	1.15942	1.20589	1.12258	0.796537	0.842831	0.800007	0.813125	1.38057	0.00812338
A0A6H1R8H8	ATP-sulfurylase small subunit	FDZ84_19300		ATP-sulfurylase small subunit OS=Saccharopolyspora sp. ASAGF58 OX=2719023 GN=FDZ84_19300 PE=3 SV=1	22	6	6	8	311	35.6	5.53	1.11628	1.12292	1.12234	1.12051	0.857189	0.737967	0.840809	0.811988	1.37996	0.00117449
A0A6H1R755	ABC-F family ATP-binding cassette domain-containing protein	FDZ84_15630		ABC-F family ATP-binding cassette domain-containing protein OS=Saccharopolyspora sp. ASAGF58 OX=2719023 GN=FDZ84_15630 PE=4 SV=1	19	10	10	13	593	65.8	5.41	1.05404	1.16853	1.14111	1.12123	0.838569	0.779316	0.820984	0.812956	1.3792	0.00134957
A0A2N3Y633	Acyl-CoA synthetase (AMP-forming)/AMP-acid ligase II	A8926_6466		Acyl-CoA synthetase (AMP-forming)/AMP-acid ligase II OS=Saccharopolyspora spinosa OX=60894 GN=A8926_6466 PE=4 SV=1	3	1	1	1	547	58.4	6.48	1.36419	1.14645	1.11399	1.20821	0.817182	0.904807	0.908576	0.876855	1.37789	0.0169152
A0A4R4UNK3	Fructose-bisphosphate aldolase	fbaA	FUNCTION: Catalyzes the aldol condensation of dihydroxyacetone phosphate (DHAP or glycerone-phosphate) with glyceraldehyde 3-phosphate (G3P) to form fructose 1,6-bisphosphate (FBP) in gluconeogenesis and the reverse reaction in glycolysis. {ECO:0000256|RuleBase:RU366023}.	Fructose-bisphosphate aldolase OS=Saccharopolyspora sp. 16K404 OX=2530385 GN=fbaA PE=3 SV=1	23	1	7	32	344	36.9	5.21	0.947757	1.22289	1.1071	1.09258	0.724274	0.837246	0.817358	0.792959	1.37785	0.0262221
A0A2N3Y3B4	Cytochrome P450	A8926_5391		Cytochrome P450 OS=Saccharopolyspora spinosa OX=60894 GN=A8926_5391 PE=3 SV=1	5	2	2	2	422	46.3	6.01	1.10786	1.1619	1.06598	1.11191	0.721368	0.793687	0.9061	0.807051	1.37775	0.00728349
A0A5M7BKN7	Histidine phosphatase family protein	F1721_27095		Histidine phosphatase family protein OS=Saccharopolyspora hirsuta OX=1837 GN=F1721_27095 PE=4 SV=1	19	1	3	5	204	22.2	6.61	0.973496	1.22367	1.09575	1.09764	0.723534	0.821842	0.844816	0.796731	1.37768	0.0207638
A0A1I6T675	FHA domain-containing protein	SAMN05660874_03694		FHA domain-containing protein OS=Saccharopolyspora flava OX=95161 GN=SAMN05660874_03694 PE=4 SV=1	38	4	4	11	153	16.6	10.48	0.922237	1.2162	1.26541	1.13462	0.798019	0.848467	0.828	0.824829	1.37558	0.0457031
A0A2N3Y9I1	Cobalt-precorrin 5A hydrolase/precorrin-3B C17-methyltransferase	A8926_7685		Cobalt-precorrin 5A hydrolase/precorrin-3B C17-methyltransferase OS=Saccharopolyspora spinosa OX=60894 GN=A8926_7685 PE=3 SV=1	17	7	7	10	584	60.9	5.27	1.02228	1.17598	1.11435	1.1042	0.792171	0.796004	0.822328	0.803501	1.37424	0.00275117
A0A6H1R6F0	CarD family transcriptional regulator	FDZ84_13980		CarD family transcriptional regulator OS=Saccharopolyspora sp. ASAGF58 OX=2719023 GN=FDZ84_13980 PE=4 SV=1	55	7	7	14	162	17.9	5.68	1.1987	1.10222	1.08195	1.12762	0.838219	0.82444	0.801752	0.82147	1.37269	0.00123196
A0A6H1R6H2	SMC family ATPase	FDZ84_16630		SMC family ATPase OS=Saccharopolyspora sp. ASAGF58 OX=2719023 GN=FDZ84_16630 PE=4 SV=1	13	6	9	10	983	107.7	5.53	0.971985	1.16354	1.15345	1.09632	0.826509	0.750354	0.820041	0.798968	1.37218	0.0112587
A0A2N3XZ77	Carbohydrate ABC transporter ATP-binding protein (CUT1 family)	A8926_3768		Carbohydrate ABC transporter ATP-binding protein (CUT1 family) OS=Saccharopolyspora spinosa OX=60894 GN=A8926_3768 PE=4 SV=1	2	1	1	1	366	39.3	8.34	0.957647	1.15262	1.18733	1.0992	0.784922	0.829199	0.789644	0.801255	1.37185	0.0149752
A0A2N3Y5Z2	Rifamycin polyketide synthase module 1/2/3	A8926_6432		Rifamycin polyketide synthase module 1/2/3 OS=Saccharopolyspora spinosa OX=60894 GN=A8926_6432 PE=4 SV=1	2	2	4	6	2595	273.5	5.41	1.50919	1.38767	1.55518	1.48401	1.04184	1.16109	1.04323	1.08205	1.37148	0.00322681
A0A6H1RAW2	Catalase-peroxidase	katG		Catalase-peroxidase OS=Saccharopolyspora sp. ASAGF58 OX=2719023 GN=katG PE=3 SV=1	34	14	20	71	742	80.6	4.89	1.30147	1.27657	1.22666	1.26823	0.875271	0.941978	0.958575	0.925275	1.37066	0.00052167
A0A6H1RBP0	Cold-shock protein	FDZ84_26830		Cold-shock protein OS=Saccharopolyspora sp. ASAGF58 OX=2719023 GN=FDZ84_26830 PE=4 SV=1	81	3	3	13	67	7.2	4.88	1.13687	1.04784	1.08068	1.08846	0.885792	0.698832	0.805395	0.796673	1.36626	0.00829078
A0A4R4W4A8	Phosphoribosylformylglycinamidine synthase subunit PurL	purL	FUNCTION: Part of the phosphoribosylformylglycinamidine synthase complex involved in the purines biosynthetic pathway. Catalyzes the ATP-dependent conversion of formylglycinamide ribonucleotide (FGAR) and glutamine to yield formylglycinamidine ribonucleotide (FGAM) and glutamate. The FGAM synthase complex is composed of three subunits. PurQ produces an ammonia molecule by converting glutamine to …	Phosphoribosylformylglycinamidine synthase subunit PurL OS=Saccharopolyspora sp. 16K309 OX=2530384 GN=purL PE=3 SV=1	13	1	9	20	765	81.1	4.77	1.13794	1.05848	1.2224	1.13961	0.913317	0.811032	0.779341	0.834563	1.36551	0.00803854
A0A6H1R8E1	Threonine synthase	FDZ84_18995		Threonine synthase OS=Saccharopolyspora sp. ASAGF58 OX=2719023 GN=FDZ84_18995 PE=3 SV=1	56	17	17	35	422	45.2	5.3	0.980917	1.1455	1.16064	1.09569	0.800915	0.787005	0.821789	0.803236	1.36409	0.00746411
A0A4R4YJB1	Transcriptional regulator	E1288_26370		Transcriptional regulator OS=Saccharopolyspora sp. 7K502 OX=2530387 GN=E1288_26370 PE=4 SV=1	11	1	1	2	107	11.8	9.99	1.14694	1.12992	1.0841	1.12032	0.790933	0.872687	0.802562	0.822061	1.36282	0.00071011
A0A6H1R3F0	Redox-sensing transcriptional repressor Rex	rex		Redox-sensing transcriptional repressor Rex OS=Saccharopolyspora sp. ASAGF58 OX=2719023 GN=rex PE=3 SV=1	33	4	6	10	284	29.4	4.91	0.944102	1.18322	1.16736	1.09823	0.807742	0.83448	0.779597	0.807273	1.36042	0.0209828
A0A1I5EI72	Methyltransferase domain-containing protein	SAMN05421805_109174		Methyltransferase domain-containing protein OS=Saccharopolyspora antimicrobica OX=455193 GN=SAMN05421805_109174 PE=4 SV=1	3	1	1	1	288	30.3	5.2	1.10989	1.08956	1.10592	1.10179	0.797904	0.811977	0.820557	0.810146	1.35999	5.58537e-06
A0A3R8QA09	3-isopropylmalate dehydratase large subunit	leuC	FUNCTION: Catalyzes the isomerization between 2-isopropylmalate and 3-isopropylmalate, via the formation of 2-isopropylmaleate. {ECO:0000256|HAMAP-Rule:MF_01026, ECO:0000256|SAAS:SAAS00326744}.	3-isopropylmalate dehydratase large subunit OS=Saccharopolyspora sp. H219 OX=2492662 GN=leuC PE=3 SV=1	13	1	5	8	467	50	5.17	1.16327	1.03076	1.11425	1.10276	0.757757	0.841833	0.83606	0.811883	1.35827	0.00353026
A0A561TX44	Acyl carrier protein	acpP	FUNCTION: Carrier of the growing fatty acid chain in fatty acid biosynthesis. {ECO:0000256|HAMAP-Rule:MF_01217, ECO:0000256|RuleBase:RU003545}.	Acyl carrier protein OS=Saccharopolyspora dendranthemae OX=1181886 GN=acpP PE=3 SV=1	32	3	3	22	79	8.3	4.09	1.17933	1.06124	0.999636	1.08007	0.808497	0.699376	0.881535	0.796469	1.35607	0.0191649
A0A6H1RIA3	Endonuclease NucS	nucS		Endonuclease NucS OS=Saccharopolyspora sp. ASAGF58 OX=2719023 GN=nucS PE=3 SV=1	11	2	2	3	219	24.4	5.64	1.10603	1.1837	1.14108	1.1436	0.847317	0.915179	0.770473	0.844323	1.35446	0.00323083
A0A6H1R8E9	Ribose-phosphate pyrophosphokinase	prs		Ribose-phosphate pyrophosphokinase OS=Saccharopolyspora sp. ASAGF58 OX=2719023 GN=prs PE=3 SV=1	63	4	16	43	328	35.5	6.37	0.97522	1.21309	1.13649	1.10827	0.814146	0.866756	0.778266	0.819723	1.352	0.0180765
A0A6H1R5M0	2-C-methyl-D-erythritol 4-phosphate cytidylyltransferase	ispD		2-C-methyl-D-erythritol 4-phosphate cytidylyltransferase OS=Saccharopolyspora sp. ASAGF58 OX=2719023 GN=ispD PE=3 SV=1	36	2	5	7	241	24.6	5.6	1.11633	1.09464	1.08991	1.10029	0.771334	0.862924	0.81023	0.81483	1.35033	0.000504242
A0A073AVA9	Peptidase M16	GU90_16325		Peptidase M16 OS=Saccharopolyspora rectivirgula OX=28042 GN=GU90_16325 PE=4 SV=1	3	1	2	3	455	49.4	5.2	0.964385	1.14418	1.16095	1.08984	0.878688	0.7576	0.790823	0.809037	1.34708	0.0179831
A0A6H1QZB8	ATP-binding protein	FDZ84_00720		ATP-binding protein OS=Saccharopolyspora sp. ASAGF58 OX=2719023 GN=FDZ84_00720 PE=4 SV=1	29	5	5	12	170	18	4.81	0.954554	1.13871	1.21156	1.10161	0.857737	0.796418	0.80045	0.818202	1.34638	0.0230121
A0A6H1R144	Shikimate kinase	aroK		Shikimate kinase OS=Saccharopolyspora sp. ASAGF58 OX=2719023 GN=aroK PE=3 SV=1	18	2	2	2	174	18.2	6.81	0.941646	1.14424	1.13886	1.07492	0.79347	0.805769	0.79608	0.79844	1.34627	0.0143594
A0A6H1RJ48	Metallophosphoesterase	FDZ84_20880		Metallophosphoesterase OS=Saccharopolyspora sp. ASAGF58 OX=2719023 GN=FDZ84_20880 PE=4 SV=1	5	1	1	1	262	28.8	6.23	0.958504	1.20959	1.18973	1.11928	0.830788	0.818698	0.849585	0.833024	1.34363	0.0242288
A0A1I5EAR1	Fe-S cluster assembly protein SufD	SAMN05421805_10970		Fe-S cluster assembly protein SufD OS=Saccharopolyspora antimicrobica OX=455193 GN=SAMN05421805_10970 PE=3 SV=1	32	1	8	18	395	42.2	5.03	1.11587	1.11565	1.14302	1.12484	0.894422	0.802473	0.816386	0.83776	1.34268	0.000668119
A0A2N3Y8Z8	Lon N-terminal domain-containing protein	A8926_7555		Lon N-terminal domain-containing protein OS=Saccharopolyspora spinosa OX=60894 GN=A8926_7555 PE=4 SV=1	4	1	1	1	225	25.5	5.03	1.14525	1.00432	1.18573	1.11177	0.864964	0.853766	0.765395	0.828042	1.34265	0.0110061
A0A6H1R3G8	Succinate--CoA ligase [ADP-forming] subunit beta	sucC		Succinate--CoA ligase [ADP-forming] subunit beta OS=Saccharopolyspora sp. ASAGF58 OX=2719023 GN=sucC PE=3 SV=1	59	1	20	84	388	40.4	4.73	0.870877	1.14951	1.05315	1.02451	0.771332	0.744242	0.774312	0.763295	1.34222	0.0336759
A0A5M7BUL7	DUF948 domain-containing protein	F1721_18630		DUF948 domain-containing protein OS=Saccharopolyspora hirsuta OX=1837 GN=F1721_18630 PE=4 SV=1	41	5	5	8	135	14.3	11.44	0.961382	1.24669	0.979341	1.06247	0.749017	0.801859	0.825614	0.792163	1.34123	0.0466043
A0A1H6ECE3	Uncharacterized protein	SAMN02982929_06196		Uncharacterized protein OS=Saccharopolyspora jiangxiensis OX=418522 GN=SAMN02982929_06196 PE=4 SV=1	8	1	1	3	137	14.6	4.77	1.03598	1.11393	1.05841	1.06944	0.787318	0.760217	0.845643	0.797726	1.34061	0.00136456
A0A6H1R5S0	Carbon monoxide dehydrogenase	FDZ84_14460		Carbon monoxide dehydrogenase OS=Saccharopolyspora sp. ASAGF58 OX=2719023 GN=FDZ84_14460 PE=4 SV=1	44	6	11	35	273	27.9	9.28	0.993945	1.10608	1.10926	1.06976	0.793535	0.798462	0.804083	0.798694	1.33939	0.00205065
A0A6H1R5F1	Gfo/Idh/MocA family oxidoreductase	FDZ84_13485		Gfo/Idh/MocA family oxidoreductase OS=Saccharopolyspora sp. ASAGF58 OX=2719023 GN=FDZ84_13485 PE=4 SV=1	3	1	1	1	295	32	5.5	1.06408	1.04533	1.19727	1.10223	0.858825	0.768142	0.844002	0.823657	1.33821	0.0073724
A0A073B1D5	SAM-dependent methyltransferase	GU90_07840		SAM-dependent methyltransferase OS=Saccharopolyspora rectivirgula OX=28042 GN=GU90_07840 PE=4 SV=1	8	1	4	9	566	64.5	5.17	1.0568	1.12074	1.1209	1.09948	0.803194	0.85113	0.811496	0.82194	1.33767	0.000433951
A0A6H1RIM1	Uncharacterized protein	FDZ84_06140		Uncharacterized protein OS=Saccharopolyspora sp. ASAGF58 OX=2719023 GN=FDZ84_06140 PE=4 SV=1	23	5	5	6	249	27.5	10.04	1.19142	1.13062	1.12487	1.14897	0.899099	0.898905	0.781502	0.859835	1.33626	0.00291354
A0A2N3Y3T3	Gamma-glutamyl-hercynylcysteine sulfoxide hydrolase	egtC	FUNCTION: Catalyzes the hydrolysis of the gamma-glutamyl amide bond of hercynyl-gamma-L-glutamyl-L-cysteine sulfoxide to produce hercynylcysteine sulfoxide, a step in the biosynthesis pathway of ergothioneine. {ECO:0000256|HAMAP-Rule:MF_02036}.	Gamma-glutamyl-hercynylcysteine sulfoxide hydrolase OS=Saccharopolyspora spinosa OX=60894 GN=egtC PE=3 SV=1	17	2	3	3	250	26.7	4.7	0.951755	1.10445	1.15134	1.06918	0.826339	0.806166	0.768049	0.800185	1.33617	0.0126956
A0A6H1R2G0	Superoxide dismutase, Ni	sodN		Superoxide dismutase, Ni OS=Saccharopolyspora sp. ASAGF58 OX=2719023 GN=sodN PE=4 SV=1	20	3	3	4	135	15.4	7.5	1.60997	1.74809	1.76211	1.70672	1.19972	1.34622	1.28747	1.2778	1.33567	0.00266505
A0A5Q3Q2X6	PadR family transcriptional regulator	GIY23_04810		PadR family transcriptional regulator OS=Saccharopolyspora coralli OX=2665642 GN=GIY23_04810 PE=4 SV=1	32	1	4	10	165	17.6	9.77	0.89409	1.18846	1.10429	1.06228	0.784006	0.740222	0.863038	0.795755	1.33494	0.0479916
A0A2N3XT68	2-C-methyl-D-erythritol 4-phosphate cytidylyltransferase	ispD	FUNCTION: Catalyzes the formation of 4-diphosphocytidyl-2-C-methyl-D-erythritol from CTP and 2-C-methyl-D-erythritol 4-phosphate (MEP). {ECO:0000256|HAMAP-Rule:MF_00108, ECO:0000256|SAAS:SAAS00786778}.	2-C-methyl-D-erythritol 4-phosphate cytidylyltransferase OS=Saccharopolyspora spinosa OX=60894 GN=ispD PE=3 SV=1	21	1	4	5	241	24.4	5.19	0.986193	1.11932	1.18569	1.09707	0.820714	0.848932	0.796289	0.821978	1.33467	0.0104986
A0A6H1R915	Xylulose kinase	xylB		Xylulose kinase OS=Saccharopolyspora sp. ASAGF58 OX=2719023 GN=xylB PE=3 SV=1	7	3	3	4	463	47.8	5.07	1.14423	1.10339	1.13739	1.12834	0.805908	0.891551	0.839827	0.845762	1.33411	0.000536505
A0A1I6QW52	60 kDa chaperonin	groL	FUNCTION: Prevents misfolding and promotes the refolding and proper assembly of unfolded polypeptides generated under stress conditions. {ECO:0000256|HAMAP-Rule:MF_00600, ECO:0000256|RuleBase:RU000419}.	60 kDa chaperonin OS=Saccharopolyspora flava OX=95161 GN=groL PE=3 SV=1	53	3	28	306	544	57.1	4.91	0.99698	1.11998	1.0693	1.06208	0.773653	0.797782	0.817771	0.796402	1.3336	0.00218028
A0A6H1RGQ3	GNAT family N-acetyltransferase	FDZ84_35375		GNAT family N-acetyltransferase OS=Saccharopolyspora sp. ASAGF58 OX=2719023 GN=FDZ84_35375 PE=4 SV=1	6	1	1	1	194	21.9	5.67	1.14619	1.04003	1.11794	1.10139	0.842243	0.862677	0.774534	0.826484	1.33262	0.00267889
A0A6H1R2C3	Amidohydrolase	FDZ84_01815		Amidohydrolase OS=Saccharopolyspora sp. ASAGF58 OX=2719023 GN=FDZ84_01815 PE=4 SV=1	17	3	7	10	539	56.6	5.64	1.09991	1.11309	1.11244	1.10848	0.832688	0.822288	0.841028	0.832001	1.33231	2.33641e-06
A0A6H1RI10	Aminotransferase class I/II-fold pyridoxal phosphate-dependent enzyme	FDZ84_37255		Aminotransferase class I/II-fold pyridoxal phosphate-dependent enzyme OS=Saccharopolyspora sp. ASAGF58 OX=2719023 GN=FDZ84_37255 PE=4 SV=1	5	1	1	1	321	33.7	5.66	1.17663	1.08157	1.06883	1.10901	0.740227	0.898651	0.860116	0.832998	1.33135	0.00922913
A0A2N3Y7P3	Putative repeat protein (TIGR03843 family)	A8926_7078		Putative repeat protein (TIGR03843 family) OS=Saccharopolyspora spinosa OX=60894 GN=A8926_7078 PE=4 SV=1	3	1	1	1	264	28.7	4.83	1.08542	1.17096	1.12598	1.12745	0.844001	0.894127	0.803998	0.847376	1.33052	0.00145923
A0A2N3Y478	Glycine/sarcosine N-methyltransferase	A8926_5713		Glycine/sarcosine N-methyltransferase OS=Saccharopolyspora spinosa OX=60894 GN=A8926_5713 PE=4 SV=1	33	3	16	31	567	64.6	5.05	0.931491	1.16479	1.12762	1.07463	0.761441	0.822648	0.841651	0.80858	1.32904	0.025203
A0A6H1RBH2	Methyltransferase domain-containing protein	FDZ84_22775		Methyltransferase domain-containing protein OS=Saccharopolyspora sp. ASAGF58 OX=2719023 GN=FDZ84_22775 PE=3 SV=1	11	3	3	4	243	26.9	6.32	0.919955	1.15298	1.16382	1.07892	0.801517	0.776892	0.858307	0.812239	1.32833	0.0326345
A0A1I5HR33	Fumarate hydratase class I	SAMN05421805_11659	FUNCTION: Catalyzes the reversible hydration of fumarate to (S)-malate. {ECO:0000256|PIRNR:PIRNR001394}.	Fumarate hydratase class I OS=Saccharopolyspora antimicrobica OX=455193 GN=SAMN05421805_11659 PE=3 SV=1	35	2	18	46	551	60.3	5.54	0.962984	1.12841	1.16287	1.08475	0.847226	0.785548	0.824312	0.819028	1.32444	0.0144366
A0A1I4Y7V9	Cyclohexadienyl dehydratase	SAMN05421805_10418		Cyclohexadienyl dehydratase OS=Saccharopolyspora antimicrobica OX=455193 GN=SAMN05421805_10418 PE=3 SV=1	17	2	3	3	269	29.8	5.2	1.09854	1.07375	1.10873	1.09367	0.845217	0.836791	0.797721	0.826576	1.32314	0.000118592
A0A6H1RGZ0	ATP-sulfurylase large subunit	FDZ84_19295		ATP-sulfurylase large subunit OS=Saccharopolyspora sp. ASAGF58 OX=2719023 GN=FDZ84_19295 PE=4 SV=1	42	13	13	28	424	45.1	5.43	1.00174	1.11624	1.1494	1.08913	0.827102	0.840226	0.80342	0.823583	1.32242	0.00447378
A0A4R4V8J4	Uncharacterized protein	E1181_25705		Uncharacterized protein OS=Saccharopolyspora sp. 16K309 OX=2530384 GN=E1181_25705 PE=4 SV=1	4	1	1	3	398	42.6	8.81	1.18544	1.0039	1.00585	1.06506	0.84218	0.750747	0.824517	0.805815	1.32172	0.0174653
A0A6H1R0F4	Uncharacterized protein	FDZ84_02905		Uncharacterized protein OS=Saccharopolyspora sp. ASAGF58 OX=2719023 GN=FDZ84_02905 PE=4 SV=1	40	2	13	18	404	44.3	4.79	1.04192	1.13846	1.13206	1.10415	0.766389	0.874208	0.865749	0.835449	1.32162	0.00448331
A0A4V2YK96	MFS transporter	E1288_31760		MFS transporter OS=Saccharopolyspora sp. 7K502 OX=2530387 GN=E1288_31760 PE=4 SV=1	2	1	1	1	408	41	9.44	0.960481	1.12142	1.15183	1.07791	0.761462	0.911681	0.776709	0.816618	1.31997	0.0265354
A0A6H1R5A7	Sensor histidine kinase	FDZ84_11330		Sensor histidine kinase OS=Saccharopolyspora sp. ASAGF58 OX=2719023 GN=FDZ84_11330 PE=4 SV=1	6	3	3	3	400	43	6.81	1.23032	1.04152	1.10224	1.12469	0.854718	0.840806	0.861532	0.852352	1.31952	0.00824957
A0A6H1R0Y3	ATP-binding cassette domain-containing protein	FDZ84_04020		ATP-binding cassette domain-containing protein OS=Saccharopolyspora sp. ASAGF58 OX=2719023 GN=FDZ84_04020 PE=4 SV=1	19	2	2	3	213	22.6	5.77	1.20627	1.2724	0.995573	1.15808	0.830935	0.927502	0.878313	0.878917	1.31762	0.0337811
A0A2N3XVE4	Carbon-monoxide dehydrogenase small subunit	A8926_2255		Carbon-monoxide dehydrogenase small subunit OS=Saccharopolyspora spinosa OX=60894 GN=A8926_2255 PE=4 SV=1	49	4	4	7	157	16.7	4.82	1.0341	1.11202	1.12634	1.09082	0.852705	0.827113	0.804076	0.827965	1.31747	0.00118509
A0A6H1R5H8	ATP-binding cassette domain-containing protein	FDZ84_13945		ATP-binding cassette domain-containing protein OS=Saccharopolyspora sp. ASAGF58 OX=2719023 GN=FDZ84_13945 PE=4 SV=1	41	7	7	14	226	23.8	5.94	0.994877	1.10518	1.10163	1.06723	0.84686	0.821492	0.762061	0.810138	1.31734	0.00429881
A0A2N3Y892	Threonine--tRNA ligase	thrS		Threonine--tRNA ligase OS=Saccharopolyspora spinosa OX=60894 GN=thrS PE=3 SV=1	42	1	24	57	684	76.7	5.77	0.956309	1.1307	1.15001	1.07901	0.775302	0.830721	0.852685	0.819569	1.31655	0.0168887
A0A1H3RJD5	Glutamate dehydrogenase	SAMN05216215_105445		Glutamate dehydrogenase OS=Saccharopolyspora shandongensis OX=418495 GN=SAMN05216215_105445 PE=4 SV=1	16	4	29	70	1657	182.5	5.17	1.04945	1.12624	1.0783	1.08467	0.811997	0.841745	0.81814	0.82396	1.3164	0.000418338
A0A2N3Y426	Histidine N-alpha-methyltransferase	egtD	FUNCTION: Catalyzes the SAM-dependent triple methylation of the alpha-amino group of histidine to form hercynine, a step in the biosynthesis pathway of ergothioneine. {ECO:0000256|HAMAP-Rule:MF_02037}.	Histidine N-alpha-methyltransferase OS=Saccharopolyspora spinosa OX=60894 GN=egtD PE=3 SV=1	13	2	4	5	323	36.2	5.08	1.12228	1.09169	1.09135	1.10177	0.884999	0.806174	0.819851	0.837008	1.31632	0.000555085
A0A4R4YB69	Fe-S cluster assembly protein SufD	sufD		Fe-S cluster assembly protein SufD OS=Saccharopolyspora sp. 7K502 OX=2530387 GN=sufD PE=3 SV=1	43	2	12	31	394	42	5.11	1.09651	1.07565	1.1301	1.10075	0.865689	0.884035	0.759994	0.836572	1.31579	0.00320131
A0A2N3XSF6	Ubiquinone/menaquinone biosynthesis C-methylase UbiE	A8926_1159		Ubiquinone/menaquinone biosynthesis C-methylase UbiE OS=Saccharopolyspora spinosa OX=60894 GN=A8926_1159 PE=4 SV=1	5	1	1	1	273	30.1	5.11	0.867178	1.09371	1.12433	1.02841	0.715634	0.829475	0.799926	0.781678	1.31564	0.0485911
A0A6H1R6M7	DNA gyrase subunit B	gyrB		DNA gyrase subunit B OS=Saccharopolyspora sp. ASAGF58 OX=2719023 GN=gyrB PE=3 SV=1	38	4	29	93	657	72.7	5.99	0.902471	1.16957	1.12244	1.06483	0.790092	0.80384	0.835176	0.809702	1.31509	0.0376726
A0A2N3Y0S2	Pyochelin synthetase	A8926_4294		Pyochelin synthetase OS=Saccharopolyspora spinosa OX=60894 GN=A8926_4294 PE=3 SV=1	5	8	8	9	1818	197.6	5.07	0.935697	1.17848	1.15579	1.08999	0.846942	0.813323	0.831593	0.830619	1.31226	0.029271
A0A6H1R5I0	Uncharacterized protein	FDZ84_08985		Uncharacterized protein OS=Saccharopolyspora sp. ASAGF58 OX=2719023 GN=FDZ84_08985 PE=4 SV=1	4	3	3	3	1364	140.9	4.44	0.978151	1.16498	1.10077	1.0813	0.765492	0.83561	0.871656	0.824253	1.31186	0.0151353
A0A2N3XS82	NAD(P)-dependent dehydrogenase (Short-subunit alcohol dehydrogenase family)	A8926_1074		NAD(P)-dependent dehydrogenase (Short-subunit alcohol dehydrogenase family) OS=Saccharopolyspora spinosa OX=60894 GN=A8926_1074 PE=3 SV=1	30	1	7	13	252	25.9	5.64	1.12615	1.10618	1.00107	1.0778	0.751083	0.941058	0.773889	0.82201	1.31117	0.0230706
A0A5Q3Q8X9	Imidazole glycerol phosphate synthase subunit HisF	hisF	FUNCTION: IGPS catalyzes the conversion of PRFAR and glutamine to IGP, AICAR and glutamate. The HisF subunit catalyzes the cyclization activity that produces IGP and AICAR from PRFAR using the ammonia provided by the HisH subunit. {ECO:0000256|HAMAP-Rule:MF_01013, ECO:0000256|SAAS:SAAS01090838}.	Imidazole glycerol phosphate synthase subunit HisF OS=Saccharopolyspora coralli OX=2665642 GN=hisF PE=3 SV=1	11	1	2	4	257	26.9	5.01	0.958295	1.18556	1.09915	1.081	0.787395	0.875435	0.810572	0.824467	1.31115	0.0227773
A0A5M7BIY6	PPOX class F420-dependent oxidoreductase	F1721_25520		PPOX class F420-dependent oxidoreductase OS=Saccharopolyspora hirsuta OX=1837 GN=F1721_25520 PE=4 SV=1	10	1	1	1	130	15.3	6.96	1.03827	1.13084	1.05201	1.07371	0.892376	0.743734	0.822577	0.819562	1.3101	0.00796536
A0A2N3Y7V8	Cytochrome c oxidase assembly protein subunit 15	A8926_7108		Cytochrome c oxidase assembly protein subunit 15 OS=Saccharopolyspora spinosa OX=60894 GN=A8926_7108 PE=4 SV=1	4	1	1	1	315	33.4	9.44	1.00495	1.08876	1.20602	1.09991	0.821973	0.885895	0.811954	0.83994	1.30951	0.014334
A0A4R5BFF3	Aldo/keto reductase family oxidoreductase	E1202_24320		Aldo/keto reductase family oxidoreductase OS=Saccharopolyspora sp. 5K548 OX=2530386 GN=E1202_24320 PE=4 SV=1	3	1	1	1	315	34.4	5.87	0.963339	1.19021	1.14945	1.101	0.86263	0.826567	0.833461	0.840886	1.30933	0.0212187
A0A1H2ZU38	DNA helicase	SAMN05216215_1008186		DNA helicase OS=Saccharopolyspora shandongensis OX=418495 GN=SAMN05216215_1008186 PE=3 SV=1	1	1	1	1	715	80.5	6.52	1.01867	1.10118	0.987027	1.03562	0.819003	0.766497	0.787711	0.79107	1.30914	0.00279541
A0A6H1RF33	2-oxoacid:ferredoxin oxidoreductase subunit beta	FDZ84_36345		2-oxoacid:ferredoxin oxidoreductase subunit beta OS=Saccharopolyspora sp. ASAGF58 OX=2719023 GN=FDZ84_36345 PE=4 SV=1	31	8	8	16	353	38.2	5.82	1.03345	1.13098	1.14503	1.10315	0.869522	0.834598	0.824164	0.842761	1.30897	0.00229878
A0A6H1R831	3-oxoacyl-[acyl-carrier-protein] synthase 2	FDZ84_19785		3-oxoacyl-[acyl-carrier-protein] synthase 2 OS=Saccharopolyspora sp. ASAGF58 OX=2719023 GN=FDZ84_19785 PE=3 SV=1	44	7	14	35	414	42.7	5.94	1.041	1.08479	1.07769	1.06783	0.828319	0.801602	0.819365	0.816429	1.30792	8.84176e-05
A0A2N3Y5G3	2,4-dienoyl-CoA reductase-like NADH-dependent reductase (Old Yellow Enzyme family)	A8926_6235		2,4-dienoyl-CoA reductase-like NADH-dependent reductase (Old Yellow Enzyme family) OS=Saccharopolyspora spinosa OX=60894 GN=A8926_6235 PE=4 SV=1	1	1	1	1	679	73.5	5.74	1.00391	1.14872	1.14988	1.10083	0.849559	0.791464	0.884609	0.841878	1.30759	0.00958076
A0A2N3Y823	Uncharacterized protein	A8926_7206		Uncharacterized protein OS=Saccharopolyspora spinosa OX=60894 GN=A8926_7206 PE=4 SV=1	3	1	1	4	293	31.9	7.36	0.985309	1.03591	1.07026	1.03049	0.811806	0.726368	0.826112	0.788095	1.30757	0.00365112
A0A2N3Y0L3	Amino acid adenylation domain-containing protein	A8926_4288		Amino acid adenylation domain-containing protein OS=Saccharopolyspora spinosa OX=60894 GN=A8926_4288 PE=4 SV=1	2	5	5	5	2166	236.3	5.12	0.996507	1.09066	1.12406	1.07041	0.84297	0.789927	0.825636	0.819511	1.30615	0.00369545
A0A5Q3QES4	Leucine--tRNA ligase	leuS		Leucine--tRNA ligase OS=Saccharopolyspora coralli OX=2665642 GN=leuS PE=3 SV=1	5	1	6	12	965	108.4	5.05	0.915697	1.13772	1.14108	1.06483	0.876799	0.801846	0.767672	0.815439	1.30584	0.0372984
A0A1H6EJ60	Alanine dehydrogenase	SAMN02982929_06610		Alanine dehydrogenase OS=Saccharopolyspora jiangxiensis OX=418522 GN=SAMN02982929_06610 PE=3 SV=1	24	2	8	22	371	39	5.63	1.18104	1.09493	1.07605	1.11734	0.883547	0.864018	0.819832	0.855799	1.30561	0.00220249
A0A073B6G7	DUF4253 domain-containing protein	GU90_17185		DUF4253 domain-containing protein OS=Saccharopolyspora rectivirgula OX=28042 GN=GU90_17185 PE=4 SV=1	3	1	1	1	278	30.6	4.61	1.02281	1.22505	1.15707	1.13497	0.847308	0.92026	0.840516	0.869361	1.30553	0.0147643
A0A6H1R1U7	Ribosomal protein S12 methylthiotransferase RimO	rimO		Ribosomal protein S12 methylthiotransferase RimO OS=Saccharopolyspora sp. ASAGF58 OX=2719023 GN=rimO PE=3 SV=1	24	12	12	17	478	51.6	4.82	0.963345	1.1854	1.15493	1.10123	0.81066	0.895553	0.824689	0.843634	1.30534	0.0256548
A0A2N3XSD8	Signal peptide peptidase SppA	A8926_1100		Signal peptide peptidase SppA OS=Saccharopolyspora spinosa OX=60894 GN=A8926_1100 PE=4 SV=1	23	1	6	13	301	32.6	8.05	1.1296	1.04408	1.10222	1.09197	0.831331	0.863331	0.815312	0.836658	1.30515	0.000906048
A0A6H1R0S4	VWA domain-containing protein	FDZ84_02090		VWA domain-containing protein OS=Saccharopolyspora sp. ASAGF58 OX=2719023 GN=FDZ84_02090 PE=4 SV=1	20	3	10	12	652	72.6	5.71	0.958425	1.19458	1.14084	1.09795	0.84098	0.836392	0.846643	0.841338	1.305	0.0230111
A0A6H1RFU5	3'-phosphate/5'-hydroxy nucleic acid ligase	FDZ84_32760		3'-phosphate/5'-hydroxy nucleic acid ligase OS=Saccharopolyspora sp. ASAGF58 OX=2719023 GN=FDZ84_32760 PE=3 SV=1	13	4	4	4	396	42.4	7.37	0.975986	1.11759	1.13419	1.07592	0.868283	0.798777	0.808256	0.825105	1.30398	0.01015
A0A2N3XWS1	Uncharacterized protein (TIGR02677 family)	A8926_2759		Uncharacterized protein (TIGR02677 family) OS=Saccharopolyspora spinosa OX=60894 GN=A8926_2759 PE=4 SV=1	14	5	5	5	566	61	6.64	1.05721	1.19773	1.09257	1.11584	0.801292	0.905387	0.861241	0.855973	1.30359	0.00743898
A0A2N3Y9B7	Mg-protoporphyrin IX chelatase	A8926_7698		Mg-protoporphyrin IX chelatase OS=Saccharopolyspora spinosa OX=60894 GN=A8926_7698 PE=3 SV=1	20	14	14	23	671	70.7	6.42	0.907575	1.16182	1.18775	1.08572	0.835607	0.844537	0.818927	0.833024	1.30334	0.0479686
A0A6H1R3F7	Cell division protein SepF	sepF		Cell division protein SepF OS=Saccharopolyspora sp. ASAGF58 OX=2719023 GN=sepF PE=3 SV=1	40	2	8	14	210	23.5	5.2	1.03535	1.12819	1.17082	1.11145	0.868159	0.830423	0.861075	0.853219	1.30266	0.00343717
A0A6H1R9A4	Adenylyltransferase/sulfurtransferase MoeZ	moeZ		Adenylyltransferase/sulfurtransferase MoeZ OS=Saccharopolyspora sp. ASAGF58 OX=2719023 GN=moeZ PE=4 SV=1	48	8	17	43	390	42.4	5.2	1.01594	1.09764	1.10329	1.07229	0.830571	0.815453	0.823968	0.823331	1.30238	0.000953687
A0A5Q3QBQ5	SDR family NAD(P)-dependent oxidoreductase	GIY23_00325		SDR family NAD(P)-dependent oxidoreductase OS=Saccharopolyspora coralli OX=2665642 GN=GIY23_00325 PE=3 SV=1	14	1	1	1	252	25.8	5.3	1.00969	1.19875	1.07822	1.09556	0.803537	0.802875	0.917343	0.841252	1.30229	0.0192614
A0A6H1RD74	Assimilatory sulfite reductase (ferredoxin)	nirB		Assimilatory sulfite reductase (ferredoxin) OS=Saccharopolyspora sp. ASAGF58 OX=2719023 GN=nirB PE=4 SV=1	14	11	11	17	837	88.9	5.22	1.77739	1.86802	1.92978	1.8584	1.34745	1.46714	1.47218	1.42893	1.30056	0.000239184
A0A6H1RHL7	DNA helicase	FDZ84_17080		DNA helicase OS=Saccharopolyspora sp. ASAGF58 OX=2719023 GN=FDZ84_17080 PE=3 SV=1	5	4	4	4	1027	110.2	5.58	0.911109	1.14362	1.15748	1.07073	0.826242	0.825156	0.820838	0.824079	1.29931	0.0367204
A0A1H2WS40	D-3-phosphoglycerate dehydrogenase	SAMN05216215_1005244		D-3-phosphoglycerate dehydrogenase OS=Saccharopolyspora shandongensis OX=418495 GN=SAMN05216215_1005244 PE=4 SV=1	3	1	1	1	303	31.3	5.63	1.17067	1.05048	1.08338	1.10151	0.862404	0.836278	0.848007	0.848896	1.29758	0.00232208
A0A2N3Y630	Acyl transferase domain-containing protein	A8926_6427		Acyl transferase domain-containing protein OS=Saccharopolyspora spinosa OX=60894 GN=A8926_6427 PE=4 SV=1	4	4	12	16	4924	516.5	5.16	1.72967	1.42551	1.59034	1.58184	1.20734	1.26372	1.1866	1.21922	1.29742	0.0162625
A0A6H1R8C5	Carbohydrate kinase	FDZ84_14910		Carbohydrate kinase OS=Saccharopolyspora sp. ASAGF58 OX=2719023 GN=FDZ84_14910 PE=4 SV=1	27	5	7	12	308	32.4	4.93	1.01143	1.10245	1.12593	1.07994	0.822284	0.838009	0.837499	0.832597	1.29707	0.00218387
A0A1I6V7Y2	PAS domain S-box-containing protein/diguanylate cyclase (GGDEF) domain-containing protein	SAMN05660874_05687		PAS domain S-box-containing protein/diguanylate cyclase (GGDEF) domain-containing protein OS=Saccharopolyspora flava OX=95161 GN=SAMN05660874_05687 PE=4 SV=1	1	1	1	1	922	101.6	5.34	1.17111	1.00702	1.2365	1.13821	0.906237	0.915336	0.813435	0.878336	1.29587	0.026379
A0A2N3XYG4	Pseudouridine synthase	A8926_3436		Pseudouridine synthase OS=Saccharopolyspora spinosa OX=60894 GN=A8926_3436 PE=3 SV=1	38	2	9	21	255	28.7	8.76	0.914503	1.14134	1.18185	1.07923	0.843199	0.879356	0.777754	0.833436	1.29492	0.0497044
A0A4R5BME5	Proline--tRNA ligase	proS	FUNCTION: Catalyzes the attachment of proline to tRNA(Pro) in a two-step reaction: proline is first activated by ATP to form Pro-AMP and then transferred to the acceptor end of tRNA(Pro). As ProRS can inadvertently accommodate and process non-cognate amino acids such as alanine and cysteine, to avoid such errors it has two additional distinct editing activities against alanine. One activity is de…	Proline--tRNA ligase OS=Saccharopolyspora sp. 5K548 OX=2530386 GN=proS PE=3 SV=1	25	1	16	33	581	63.7	5.16	1.04299	1.14017	1.05995	1.08104	0.755195	0.824632	0.925849	0.835225	1.29431	0.0132101
A0A6H1R3D4	SDR family NAD(P)-dependent oxidoreductase	FDZ84_04190		SDR family NAD(P)-dependent oxidoreductase OS=Saccharopolyspora sp. ASAGF58 OX=2719023 GN=FDZ84_04190 PE=4 SV=1	46	10	12	25	305	33.5	5.38	0.949658	1.16644	1.10109	1.0724	0.847944	0.813472	0.824796	0.828738	1.29401	0.0199712
A0A6H1R6X3	Cytochrome c oxidase subunit 1	ctaD		Cytochrome c oxidase subunit 1 OS=Saccharopolyspora sp. ASAGF58 OX=2719023 GN=ctaD PE=3 SV=1	8	3	3	6	582	64.6	8.1	0.964344	1.1703	1.24761	1.12742	0.851619	0.902466	0.861962	0.872016	1.29289	0.0410792
A0A6H1RFH0	CoA transferase subunit A	FDZ84_36695		CoA transferase subunit A OS=Saccharopolyspora sp. ASAGF58 OX=2719023 GN=FDZ84_36695 PE=3 SV=1	46	7	7	18	237	25.1	5.69	1.0915	1.04847	1.09762	1.0792	0.860245	0.788702	0.856581	0.835176	1.29218	0.000945812
A0A2N3XRZ2	RHS repeat-associated protein	A8926_0905		RHS repeat-associated protein OS=Saccharopolyspora spinosa OX=60894 GN=A8926_0905 PE=4 SV=1	8	5	9	12	1618	176.4	5.53	1.01952	1.10719	1.11963	1.08211	0.841985	0.823493	0.846905	0.837461	1.29214	0.00162871
A0A2N3Y8C4	Thiamine kinase-like enzyme	A8926_7259		Thiamine kinase-like enzyme OS=Saccharopolyspora spinosa OX=60894 GN=A8926_7259 PE=4 SV=1	40	2	13	18	402	44.2	4.86	1.01836	1.11104	1.14543	1.09161	0.816157	0.859929	0.860205	0.84543	1.29119	0.00375925
A0A4R4ZCF6	Fumarate hydratase class I	E1288_08355	FUNCTION: Catalyzes the reversible hydration of fumarate to (S)-malate. {ECO:0000256|PIRNR:PIRNR001394}.	Fumarate hydratase class I OS=Saccharopolyspora sp. 7K502 OX=2530387 GN=E1288_08355 PE=3 SV=1	45	6	22	52	550	60.1	5.62	1.02208	1.12071	1.10601	1.08294	0.826955	0.824647	0.865873	0.839158	1.2905	0.00189619
A0A6H1R9Z1	Alanine aminopeptidase	pepN		Alanine aminopeptidase OS=Saccharopolyspora sp. ASAGF58 OX=2719023 GN=pepN PE=3 SV=1	40	3	26	69	857	95.2	4.87	0.935653	1.20428	1.05503	1.06499	0.784278	0.822983	0.868545	0.825269	1.29047	0.0422293
A0A2N3XSD6	ABC-type transport system involved in cytochrome bd biosynthesis fused ATPase/permease subunit	A8926_1125		ABC-type transport system involved in cytochrome bd biosynthesis fused ATPase/permease subunit OS=Saccharopolyspora spinosa OX=60894 GN=A8926_1125 PE=4 SV=1	6	1	7	10	1306	134.5	6.65	1.00181	1.12678	1.15578	1.09479	0.850409	0.912313	0.782592	0.848438	1.29036	0.0150211
A0A1H6BM62	Ketol-acid reductoisomerase (NADP(+))	ilvC	FUNCTION: Involved in the biosynthesis of branched-chain amino acids (BCAA). Catalyzes an alkyl-migration followed by a ketol-acid reduction of (S)-2-acetolactate (S2AL) to yield (R)-2,3-dihydroxy-isovalerate. In the isomerase reaction, S2AL is rearranged via a Mg-dependent methyl migration to produce 3-hydroxy-3-methyl-2-ketobutyrate (HMKB). In the reductase reaction, this 2-ketoacid undergoes a…	Ketol-acid reductoisomerase (NADP(+)) OS=Saccharopolyspora jiangxiensis OX=418522 GN=ilvC PE=3 SV=1	51	1	15	76	331	35.5	5.08	1.00602	1.13049	1.08992	1.07548	0.797924	0.893301	0.811552	0.834259	1.28914	0.00694555
A0A2N3XS20	Thioredoxin reductase	A8926_0996		Thioredoxin reductase OS=Saccharopolyspora spinosa OX=60894 GN=A8926_0996 PE=3 SV=1	30	3	7	16	335	35.5	4.91	0.942017	1.15873	1.11962	1.07345	0.771674	0.840233	0.888499	0.833469	1.28794	0.0326405
A0A2N3XQL6	UPF0336 protein A8926_0442	A8926_0442		UPF0336 protein A8926_0442 OS=Saccharopolyspora spinosa OX=60894 GN=A8926_0442 PE=3 SV=1	36	1	6	8	154	16.7	5.21	1.03137	1.04935	1.12575	1.06882	0.83652	0.850347	0.805271	0.830713	1.28663	0.0017131
A0A1H2YVC6	Pentapeptide repeat-containing protein	SAMN05216215_1007178		Pentapeptide repeat-containing protein OS=Saccharopolyspora shandongensis OX=418495 GN=SAMN05216215_1007178 PE=4 SV=1	4	1	1	1	367	40.9	7.05	1.0721	1.17463	1.09669	1.11447	0.846014	0.813749	0.939293	0.866352	1.2864	0.00700935
A0A6H1RG05	CoA transferase subunit B	FDZ84_36690		CoA transferase subunit B OS=Saccharopolyspora sp. ASAGF58 OX=2719023 GN=FDZ84_36690 PE=3 SV=1	43	7	9	24	214	22.1	4.65	1.19108	1.03825	1.04354	1.09096	0.844432	0.809752	0.890949	0.848377	1.28593	0.0118378
A0A5M7BR08	Enoyl-CoA hydratase/isomerase family protein	F1721_17025		Enoyl-CoA hydratase/isomerase family protein OS=Saccharopolyspora hirsuta OX=1837 GN=F1721_17025 PE=4 SV=1	31	1	6	12	260	27.7	5.12	0.959245	1.06126	1.14139	1.05396	0.753522	0.903475	0.80247	0.819822	1.2856	0.0271396
A0A1H6EK88	Uncharacterized protein	SAMN02982929_07017		Uncharacterized protein OS=Saccharopolyspora jiangxiensis OX=418522 GN=SAMN02982929_07017 PE=4 SV=1	6	1	1	1	144	15.8	9.95	1.08757	1.03418	1.16071	1.09415	0.910456	0.804993	0.838832	0.851427	1.28508	0.00723851
A0A2N3XU74	Exopolyphosphatase/guanosine-5'-triphosphate, 3'-diphosphate pyrophosphatase	A8926_1838		Exopolyphosphatase/guanosine-5'-triphosphate, 3'-diphosphate pyrophosphatase OS=Saccharopolyspora spinosa OX=60894 GN=A8926_1838 PE=4 SV=1	43	2	13	32	317	33.7	4.82	1.26119	1.02872	1.05729	1.11574	0.859459	0.889964	0.855416	0.86828	1.285	0.0287324
A0A6H1R3P6	Precorrin-4 C(11)-methyltransferase	cobM		Precorrin-4 C(11)-methyltransferase OS=Saccharopolyspora sp. ASAGF58 OX=2719023 GN=cobM PE=3 SV=1	30	3	9	12	459	49.2	9.57	1.14453	1.09785	1.06573	1.10271	0.872116	0.845043	0.85969	0.85895	1.28378	0.000544374
A0A6H1QZP5	Pseudouridine synthase	FDZ84_01245		Pseudouridine synthase OS=Saccharopolyspora sp. ASAGF58 OX=2719023 GN=FDZ84_01245 PE=3 SV=1	36	1	8	19	255	28.5	9.23	1.00685	1.10669	1.23444	1.11599	0.95133	0.903646	0.756515	0.870497	1.28202	0.0496137
A0A2N3XQM8	NADH-quinone oxidoreductase subunit N	nuoN	FUNCTION: NDH-1 shuttles electrons from NADH, via FMN and iron-sulfur (Fe-S) centers, to quinones in the respiratory chain. The immediate electron acceptor for the enzyme in this species is believed to be a menaquinone. Couples the redox reaction to proton translocation (for every two electrons transferred, four hydrogen ions are translocated across the cytoplasmic membrane), and thus conserves t…	NADH-quinone oxidoreductase subunit N OS=Saccharopolyspora spinosa OX=60894 GN=nuoN PE=3 SV=1	5	2	2	5	526	54.5	7.37	1.19327	1.12893	1.07768	1.13329	0.843548	0.888384	0.921411	0.884447	1.28136	0.00350614
A0A6H1R059	DNTP triphosphohydrolase	dgt		DNTP triphosphohydrolase OS=Saccharopolyspora sp. ASAGF58 OX=2719023 GN=dgt PE=4 SV=1	19	5	7	11	523	57.5	6.51	0.940009	1.20537	1.12107	1.08882	0.819383	0.900798	0.830149	0.85011	1.2808	0.0441633
A4FR58	Poly(A) polymerase	pcnA		Poly(A) polymerase OS=Saccharopolyspora erythraea (strain ATCC 11635 / DSM 40517 / JCM 4748 / NBRC 13426 / NCIMB 8594 / NRRL 2338) OX=405948 GN=pcnA PE=4 SV=1	4	1	2	2	499	56.1	6.47	1.0132	1.13533	1.18033	1.10962	0.892774	0.914845	0.792395	0.866671	1.28032	0.0177827
A0A2N3XTN7	Carbon-monoxide dehydrogenase medium subunit	A8926_1551		Carbon-monoxide dehydrogenase medium subunit OS=Saccharopolyspora spinosa OX=60894 GN=A8926_1551 PE=4 SV=1	17	3	4	6	284	29.6	5.59	1.24904	1.04856	1.07938	1.12566	0.913259	0.848071	0.876447	0.879259	1.28024	0.019373
A0A1H6BJM3	Electron transfer flavoprotein alpha subunit apoprotein	SAMN02982929_02641		Electron transfer flavoprotein alpha subunit apoprotein OS=Saccharopolyspora jiangxiensis OX=418522 GN=SAMN02982929_02641 PE=3 SV=1	35	11	11	29	316	31.9	4.97	1.0554	1.08346	1.08655	1.07514	0.830423	0.871581	0.818943	0.840316	1.27945	0.000236421
A0A6H1RHZ2	DNA repair protein RecN	recN		DNA repair protein RecN OS=Saccharopolyspora sp. ASAGF58 OX=2719023 GN=recN PE=3 SV=1	25	3	12	16	603	63.3	5.34	0.982276	1.17738	1.09612	1.08526	0.804933	0.86822	0.872013	0.848388	1.2792	0.0174329
A0A6H1R5T5	ATP-binding protein	FDZ84_15060		ATP-binding protein OS=Saccharopolyspora sp. ASAGF58 OX=2719023 GN=FDZ84_15060 PE=3 SV=1	39	3	6	11	209	22.3	5.91	1.06795	1.08092	1.01224	1.0537	0.841652	0.820346	0.809905	0.823968	1.27882	0.000568967
A0A6H1R3D7	DNA-directed RNA polymerase subunit beta'	rpoC		DNA-directed RNA polymerase subunit beta' OS=Saccharopolyspora sp. ASAGF58 OX=2719023 GN=rpoC PE=3 SV=1	56	20	71	196	1303	144.8	6.48	0.959588	1.14119	1.14683	1.08254	0.824796	0.879363	0.835645	0.846601	1.27869	0.0207833
A0A1H3RYG7	Adenine phosphoribosyltransferase	apt	FUNCTION: Catalyzes a salvage reaction resulting in the formation of AMP, that is energically less costly than de novo synthesis. {ECO:0000256|HAMAP-Rule:MF_00004, ECO:0000256|SAAS:SAAS01090470}.	Adenine phosphoribosyltransferase OS=Saccharopolyspora shandongensis OX=418495 GN=apt PE=3 SV=1	18	3	3	5	188	19.5	4.67	0.972387	1.1026	1.17638	1.08379	0.823866	0.827015	0.89211	0.847663	1.27856	0.0206552
A0A4R4YUA6	Uncharacterized protein	E1288_23265		Uncharacterized protein OS=Saccharopolyspora sp. 7K502 OX=2530387 GN=E1288_23265 PE=4 SV=1	7	1	2	2	271	29.9	5.08	0.924471	1.16883	1.09509	1.0628	0.769394	0.816978	0.907825	0.831399	1.27833	0.0493813
A0A5M7C9P3	30S ribosomal protein S14	rpsN	FUNCTION: Binds 16S rRNA, required for the assembly of 30S particles and may also be responsible for determining the conformation of the 16S rRNA at the A site. {ECO:0000256|HAMAP-Rule:MF_00537}.	30S ribosomal protein S14 OS=Saccharopolyspora hirsuta OX=1837 GN=rpsN PE=3 SV=1	21	2	2	2	101	11.5	11.49	1.06379	1.11262	1.08637	1.08759	0.827113	0.857644	0.868489	0.851082	1.27789	0.000228549
A0A6H1R0G7	Uncharacterized protein	FDZ84_02950		Uncharacterized protein OS=Saccharopolyspora sp. ASAGF58 OX=2719023 GN=FDZ84_02950 PE=4 SV=1	5	1	1	1	211	21.8	11.14	1.03647	1.14148	1.10733	1.09509	0.75872	0.93836	0.876013	0.857698	1.27678	0.017731
A0A6H1R6X4	SDR family NAD(P)-dependent oxidoreductase	FDZ84_12230		SDR family NAD(P)-dependent oxidoreductase OS=Saccharopolyspora sp. ASAGF58 OX=2719023 GN=FDZ84_12230 PE=3 SV=1	46	3	8	15	252	25.8	5.63	1.02736	1.07547	1.12212	1.07498	0.861207	0.838028	0.826772	0.842002	1.2767	0.00133307
A0A4R4V5X9	Flavin-dependent thymidylate synthase	thyX	FUNCTION: Catalyzes the reductive methylation of 2'-deoxyuridine-5'-monophosphate (dUMP) to 2'-deoxythymidine-5'-monophosphate (dTMP) while utilizing 5,10-methylenetetrahydrofolate (mTHF) as the methyl donor, and NADPH and FADH(2) as the reductant. {ECO:0000256|HAMAP-Rule:MF_01408, ECO:0000256|PROSITE-ProRule:PRU00661}.	Flavin-dependent thymidylate synthase OS=Saccharopolyspora sp. 16K404 OX=2530385 GN=thyX PE=3 SV=1	23	1	5	11	250	27.9	6.11	0.993198	1.19577	1.16254	1.11717	0.824904	0.927786	0.876875	0.876522	1.27455	0.0256402
A0A6H1RA45	GAF domain-containing protein	FDZ84_22500		GAF domain-containing protein OS=Saccharopolyspora sp. ASAGF58 OX=2719023 GN=FDZ84_22500 PE=4 SV=1	35	5	5	10	182	19.8	6.02	0.918277	1.15665	1.16158	1.07883	0.832695	0.863191	0.843762	0.846549	1.27439	0.0452231
A0A1H2YW99	Phosphoribosylformylglycinamidine synthase subunit PurL	purL	FUNCTION: Part of the phosphoribosylformylglycinamidine synthase complex involved in the purines biosynthetic pathway. Catalyzes the ATP-dependent conversion of formylglycinamide ribonucleotide (FGAR) and glutamine to yield formylglycinamidine ribonucleotide (FGAM) and glutamate. The FGAM synthase complex is composed of three subunits. PurQ produces an ammonia molecule by converting glutamine to …	Phosphoribosylformylglycinamidine synthase subunit PurL OS=Saccharopolyspora shandongensis OX=418495 GN=purL PE=3 SV=1	20	1	15	32	762	81	4.77	1.06672	1.10805	1.13353	1.10277	0.85313	0.867825	0.875992	0.865649	1.27392	0.000324254
A0A6H1R1I2	Aminopeptidase P family protein	FDZ84_02765		Aminopeptidase P family protein OS=Saccharopolyspora sp. ASAGF58 OX=2719023 GN=FDZ84_02765 PE=4 SV=1	34	11	12	16	369	39.4	5.57	1.10931	1.09401	1.06945	1.09092	0.880013	0.816349	0.878026	0.858129	1.27128	0.000622841
A0A6H1R8G0	Isocitrase	aceA		Isocitrase OS=Saccharopolyspora sp. ASAGF58 OX=2719023 GN=aceA PE=4 SV=1	30	1	11	19	437	48	5.5	1.16718	1.08006	1.10527	1.1175	0.87773	0.852127	0.908008	0.879288	1.27092	0.00145192
A0A1H2QKA5	1-phosphofructokinase	SAMN05216215_1001131		1-phosphofructokinase OS=Saccharopolyspora shandongensis OX=418495 GN=SAMN05216215_1001131 PE=3 SV=1	22	1	5	10	314	31.6	6.42	0.919436	1.15002	1.10767	1.05904	0.84695	0.848284	0.807026	0.834087	1.2697	0.0355946
A0A6H1R7U8	DNA-binding protein	FDZ84_14590		DNA-binding protein OS=Saccharopolyspora sp. ASAGF58 OX=2719023 GN=FDZ84_14590 PE=4 SV=1	3	2	2	3	750	80.2	5.67	0.926578	1.14059	1.12989	1.06569	0.806608	0.886501	0.825202	0.839437	1.26952	0.0372788
A0A2N3Y616	Acyl transferase domain-containing protein	A8926_6430		Acyl transferase domain-containing protein OS=Saccharopolyspora spinosa OX=60894 GN=A8926_6430 PE=4 SV=1	8	1	13	20	2150	225.9	5.43	2.12766	1.78726	1.85231	1.92241	1.60732	1.5703	1.36529	1.5143	1.2695	0.033782
A0A2N3XQ69	Succinate--CoA ligase [ADP-forming] subunit beta	sucC	FUNCTION: Succinyl-CoA synthetase functions in the citric acid cycle (TCA), coupling the hydrolysis of succinyl-CoA to the synthesis of either ATP or GTP and thus represents the only step of substrate-level phosphorylation in the TCA. The beta subunit provides nucleotide specificity of the enzyme and binds the substrate succinate, while the binding sites for coenzyme A and phosphate are found in …	Succinate--CoA ligase [ADP-forming] subunit beta OS=Saccharopolyspora spinosa OX=60894 GN=sucC PE=3 SV=1	65	3	22	93	388	40.4	4.72	0.959679	1.78726	1.13041	1.06356	0.855153	0.840451	0.81903	0.838212	1.26884	0.0137212
A0A6H1R9E7	Uncharacterized protein	FDZ84_18075		Uncharacterized protein OS=Saccharopolyspora sp. ASAGF58 OX=2719023 GN=FDZ84_18075 PE=4 SV=1	17	4	4	5	246	26.2	5.17	1.25323	1.78726	1.0374	1.11774	0.906642	0.816715	0.920407	0.881255	1.26835	0.0350978
A0A6H1R1X2	Pyruvate dehydrogenase E1 component subunit beta	FDZ84_03660		Pyruvate dehydrogenase E1 component subunit beta OS=Saccharopolyspora sp. ASAGF58 OX=2719023 GN=FDZ84_03660 PE=4 SV=1	30	9	9	21	332	35.7	5.06	1.1066	1.78726	1.07967	1.09716	0.872136	0.840029	0.882989	0.865051	1.26831	0.000118451
A0A6H1RDH4	NDMA-dependent alcohol dehydrogenase	FDZ84_32530		NDMA-dependent alcohol dehydrogenase OS=Saccharopolyspora sp. ASAGF58 OX=2719023 GN=FDZ84_32530 PE=3 SV=1	52	9	13	43	369	38.6	5.53	1.04488	1.78726	1.10339	1.08021	0.84242	0.855019	0.857968	0.851802	1.26815	0.00025128
A0A4R4Z788	D-aminoacyl-tRNA deacylase	dtd	FUNCTION: An aminoacyl-tRNA editing enzyme that deacylates mischarged D-aminoacyl-tRNAs. Also deacylates mischarged glycyl-tRNA(Ala), protecting cells against glycine mischarging by AlaRS. Acts via tRNA-based rather than protein-based catalysis; rejects L-amino acids rather than detecting D-amino acids in the active site. By recycling D-aminoacyl-tRNA to D-amino acids and free tRNA molecules, thi…	D-aminoacyl-tRNA deacylase OS=Saccharopolyspora sp. 7K502 OX=2530387 GN=dtd PE=3 SV=1	9	1	1	1	141	15	6.57	0.950642	1.78726	1.17074	1.0897	0.902258	0.890041	0.78683	0.859709	1.26752	0.0433957
A0A2N3Y0R7	Phosphotriesterase-related protein	A8926_4351		Phosphotriesterase-related protein OS=Saccharopolyspora spinosa OX=60894 GN=A8926_4351 PE=3 SV=1	7	2	2	2	345	37.6	5.71	1.04083	1.78726	1.05681	1.08621	0.787827	0.885141	0.897989	0.856986	1.26748	0.0110677
A0A6H1R377	3-hydroxyacyl-CoA dehydrogenase	FDZ84_06630		3-hydroxyacyl-CoA dehydrogenase OS=Saccharopolyspora sp. ASAGF58 OX=2719023 GN=FDZ84_06630 PE=4 SV=1	25	2	17	40	738	79.2	5.35	0.953441	1.78726	1.1374	1.07202	0.77959	0.9342	0.828491	0.847427	1.26503	0.0399905
A0A6H1R1N0	3-isopropylmalate dehydratase large subunit	leuC		3-isopropylmalate dehydratase large subunit OS=Saccharopolyspora sp. ASAGF58 OX=2719023 GN=leuC PE=3 SV=1	32	4	11	24	467	49.9	5.2	1.05536	1.78726	1.05997	1.05995	0.873773	0.792249	0.848586	0.838203	1.26455	0.000793077
A0A6H1R2R1	DUF4237 domain-containing protein	FDZ84_08135		DUF4237 domain-containing protein OS=Saccharopolyspora sp. ASAGF58 OX=2719023 GN=FDZ84_08135 PE=4 SV=1	15	12	12	25	855	91.9	4.51	1.06214	1.78726	1.09573	1.09241	0.888423	0.822799	0.880498	0.863906	1.2645	0.000997591
A0A4R4UWZ4	CoA transferase subunit B	E1161_00150		CoA transferase subunit B OS=Saccharopolyspora sp. 16K404 OX=2530385 GN=E1161_00150 PE=3 SV=1	16	1	3	10	215	22.1	4.97	1.16537	1.78726	1.07524	1.0899	0.890257	0.783609	0.911908	0.861925	1.26449	0.0155202
A0A2N3XUB4	Enolase	eno	FUNCTION: Catalyzes the reversible conversion of 2-phosphoglycerate into phosphoenolpyruvate. It is essential for the degradation of carbohydrates via glycolysis. {ECO:0000256|HAMAP-Rule:MF_00318}.	Enolase OS=Saccharopolyspora spinosa OX=60894 GN=eno PE=3 SV=1	49	4	16	76	428	45	4.53	1.03419	1.78726	1.08742	1.08242	0.839586	0.85552	0.872956	0.856021	1.26448	0.00130862
A0A6H1RGE8	Sensor histidine kinase	FDZ84_14570		Sensor histidine kinase OS=Saccharopolyspora sp. ASAGF58 OX=2719023 GN=FDZ84_14570 PE=4 SV=1	14	4	10	15	1065	115.1	4.82	1.06717	1.78726	1.08177	1.08229	0.837489	0.864635	0.866549	0.856224	1.26402	6.2641e-05
A0A2N3Y6N2	Dihydropyrimidinase	A8926_6619		Dihydropyrimidinase OS=Saccharopolyspora spinosa OX=60894 GN=A8926_6619 PE=3 SV=1	9	4	4	4	465	50.3	5.15	1.0329	1.78726	1.06297	1.12143	0.889983	0.916407	0.855913	0.887434	1.26367	0.0370358
A0A6H1R6Y3	Uncharacterized protein	FDZ84_12290		Uncharacterized protein OS=Saccharopolyspora sp. ASAGF58 OX=2719023 GN=FDZ84_12290 PE=4 SV=1	22	3	9	19	448	46.8	4.94	1.1354	1.78726	1.07381	1.08669	0.90156	0.838887	0.840163	0.860203	1.2633	0.00226206
A0A5Q3QE16	Glucose-1-phosphate thymidylyltransferase	rfbA	FUNCTION: Catalyzes the formation of dTDP-glucose, from dTTP and glucose 1-phosphate, as well as its pyrophosphorolysis. {ECO:0000256|RuleBase:RU003706}.	Glucose-1-phosphate thymidylyltransferase OS=Saccharopolyspora coralli OX=2665642 GN=rfbA PE=3 SV=1	9	2	2	3	293	31.9	5.2	0.996444	1.78726	1.13494	1.08731	0.780068	0.838506	0.963753	0.860776	1.26317	0.0328
A0A2N3YA44	ATP synthase subunit alpha	atpA	FUNCTION: Produces ATP from ADP in the presence of a proton gradient across the membrane. The alpha chain is a regulatory subunit. {ECO:0000256|HAMAP-Rule:MF_01346}.	ATP synthase subunit alpha OS=Saccharopolyspora spinosa OX=60894 GN=atpA PE=3 SV=1	53	1	34	145	548	58.7	5.03	0.923789	1.78726	1.16546	1.07147	0.869441	0.846098	0.831251	0.84893	1.26215	0.042192
A0A6H1RE89	Thiolase family protein	FDZ84_34860		Thiolase family protein OS=Saccharopolyspora sp. ASAGF58 OX=2719023 GN=FDZ84_34860 PE=3 SV=1	30	7	7	9	392	40.4	5.85	1.16705	1.78726	1.07091	1.10487	0.864558	0.881011	0.882351	0.875973	1.26131	0.00193986
A0A6H1R0L7	Helix-turn-helix domain-containing protein	FDZ84_03035		Helix-turn-helix domain-containing protein OS=Saccharopolyspora sp. ASAGF58 OX=2719023 GN=FDZ84_03035 PE=4 SV=1	27	6	6	10	190	20.3	5.6	1.09655	1.78726	1.08943	1.0943	0.866354	0.795544	0.941357	0.867752	1.26108	0.00579804
A0A6H1R880	Octanoyltransferase	lipB		Octanoyltransferase OS=Saccharopolyspora sp. ASAGF58 OX=2719023 GN=lipB PE=3 SV=1	36	6	6	8	248	26.8	5.07	1.13002	1.78726	1.05413	1.08237	0.811451	0.837168	0.929076	0.859232	1.2597	0.00656152
A0A4V2YMF4	Succinate--CoA ligase [ADP-forming] subunit alpha	sucD	FUNCTION: Succinyl-CoA synthetase functions in the citric acid cycle (TCA), coupling the hydrolysis of succinyl-CoA to the synthesis of either ATP or GTP and thus represents the only step of substrate-level phosphorylation in the TCA. The alpha subunit of the enzyme binds the substrates coenzyme A and phosphate, while succinate binding and nucleotide specificity is provided by the beta subunit. {…	Succinate--CoA ligase [ADP-forming] subunit alpha OS=Saccharopolyspora sp. 7K502 OX=2530387 GN=sucD PE=3 SV=1	57	1	16	50	294	30.3	5.69	1.01752	1.78726	1.07654	1.08919	0.886963	0.892272	0.815706	0.86498	1.25921	0.0123179
A0A561VBV1	D-3-phosphoglycerate dehydrogenase	FHU35_111659		D-3-phosphoglycerate dehydrogenase OS=Saccharopolyspora dendranthemae OX=1181886 GN=FHU35_111659 PE=3 SV=1	24	1	9	34	531	55.1	5.08	0.940311	1.78726	1.11571	1.05169	0.844373	0.842387	0.820729	0.83583	1.25826	0.0186689
A0A6H1RET1	Alpha/beta hydrolase	FDZ84_36235		Alpha/beta hydrolase OS=Saccharopolyspora sp. ASAGF58 OX=2719023 GN=FDZ84_36235 PE=4 SV=1	14	3	3	3	279	31.1	5.26	1.21115	1.78726	1.09242	1.11615	0.873598	0.920339	0.867822	0.887253	1.25799	0.0118001
A0A1H3H785	L-ectoine synthase	ectC	FUNCTION: Catalyzes the circularization of gamma-N-acetyl-alpha,gamma-diaminobutyric acid (ADABA) to ectoine (1,4,5,6-tetrahydro-2-methyl-4-pyrimidine carboxylic acid), which is an excellent osmoprotectant. {ECO:0000256|HAMAP-Rule:MF_01255}.	L-ectoine synthase OS=Saccharopolyspora shandongensis OX=418495 GN=ectC PE=3 SV=1	54	1	5	9	136	15.4	5.1	1.17248	1.78726	1.0278	1.09242	0.895219	0.885894	0.825183	0.868765	1.25744	0.00946279
A0A1H3AKQ0	Phosphogluconate dehydratase	edd	FUNCTION: Catalyzes the dehydration of 6-phospho-D-gluconate to 2-dehydro-3-deoxy-6-phospho-D-gluconate. {ECO:0000256|HAMAP-Rule:MF_02094}.	Phosphogluconate dehydratase OS=Saccharopolyspora shandongensis OX=418495 GN=edd PE=3 SV=1	21	1	11	24	615	64.1	5.63	1.06266	1.78726	1.09981	1.10938	0.832834	1.00943	0.805011	0.882426	1.25719	0.0326453
A0A6H1R1W7	ATP synthase subunit beta	atpD		ATP synthase subunit beta OS=Saccharopolyspora sp. ASAGF58 OX=2719023 GN=atpD PE=3 SV=1	69	3	24	136	476	51.9	4.93	0.942985	1.78726	1.12039	1.06019	0.848326	0.830519	0.859276	0.846041	1.25312	0.0224173
A0A1H3I9Q3	60 kDa chaperonin	groL	FUNCTION: Prevents misfolding and promotes the refolding and proper assembly of unfolded polypeptides generated under stress conditions. {ECO:0000256|HAMAP-Rule:MF_00600, ECO:0000256|RuleBase:RU000419}.	60 kDa chaperonin OS=Saccharopolyspora shandongensis OX=418495 GN=groL PE=3 SV=1	76	13	41	535	542	57.2	4.93	0.940736	1.78726	1.17054	1.07822	0.827103	0.850518	0.905703	0.861108	1.25213	0.0423916
A0A6H1R5R6	Bifunctional uroporphyrinogen-III C-methyltransferase/uroporphyrinogen-III synthase	FDZ84_09545		Bifunctional uroporphyrinogen-III C-methyltransferase/uroporphyrinogen-III synthase OS=Saccharopolyspora sp. ASAGF58 OX=2719023 GN=FDZ84_09545 PE=3 SV=1	50	5	21	59	510	53.6	6.19	1.0539	1.78726	1.14494	1.07952	0.897065	0.896702	0.796398	0.863388	1.25033	0.0100387
A0A6H1R128	Pyruvate dehydrogenase E1 component subunit alpha	pdhA		Pyruvate dehydrogenase E1 component subunit alpha OS=Saccharopolyspora sp. ASAGF58 OX=2719023 GN=pdhA PE=4 SV=1	25	9	9	13	366	39.5	5.76	1.23398	1.78726	1.01418	1.10158	0.89007	0.851622	0.903306	0.881666	1.24943	0.0334254
A0A2N3XR73	Phosphate transport system permease protein	A8926_0687	FUNCTION: Part of the binding-protein-dependent transport system for phosphate; probably responsible for the translocation of the substrate across the membrane. {ECO:0000256|RuleBase:RU363054}.	Phosphate transport system permease protein OS=Saccharopolyspora spinosa OX=60894 GN=A8926_0687 PE=3 SV=1	4	1	1	1	351	36.5	8.69	0.961258	1.78726	1.12812	1.0787	0.819009	0.826943	0.944662	0.863538	1.24916	0.039754
A4FB42	ATP/GTP-binding protein	cvnD6		ATP/GTP-binding protein OS=Saccharopolyspora erythraea (strain ATCC 11635 / DSM 40517 / JCM 4748 / NBRC 13426 / NCIMB 8594 / NRRL 2338) OX=405948 GN=cvnD6 PE=3 SV=1	6	1	1	2	208	22.3	4.41	1.17129	1.78726	1.0842	1.10057	0.833538	0.836887	0.973744	0.88139	1.24867	0.020785
A0A6H1R4S9	Non-specific serine/threonine protein kinase	FDZ84_12000		Non-specific serine/threonine protein kinase OS=Saccharopolyspora sp. ASAGF58 OX=2719023 GN=FDZ84_12000 PE=4 SV=1	23	6	9	14	439	46.6	6.28	0.940002	1.78726	1.11864	1.07334	0.858721	0.877367	0.843108	0.859732	1.24846	0.0356166
A0A6H1R404	Uracil-DNA glycosylase	ung		Uracil-DNA glycosylase OS=Saccharopolyspora sp. ASAGF58 OX=2719023 GN=ung PE=3 SV=1	33	8	9	10	224	24.6	7.14	1.01332	1.78726	1.08484	1.07832	0.833025	0.873515	0.885081	0.863874	1.24823	0.00539217
A0A073B2M0	Sulfonate ABC transporter substrate-binding protein	GU90_01295		Sulfonate ABC transporter substrate-binding protein OS=Saccharopolyspora rectivirgula OX=28042 GN=GU90_01295 PE=4 SV=1	7	1	2	3	334	35	5.14	1.09371	1.78726	1.02346	1.04627	0.871868	0.797928	0.844809	0.838202	1.24823	0.00291468
A0A4R4YWQ4	Aldehyde dehydrogenase family protein	E1288_18585		Aldehyde dehydrogenase family protein OS=Saccharopolyspora sp. 7K502 OX=2530387 GN=E1288_18585 PE=3 SV=1	26	4	13	40	527	55.9	5.06	1.08952	1.78726	1.11461	1.09668	0.875168	0.930496	0.830454	0.878706	1.24806	0.00198083
A0A2N3Y9W3	ATP-dependent helicase HrpA	A8926_7895		ATP-dependent helicase HrpA OS=Saccharopolyspora spinosa OX=60894 GN=A8926_7895 PE=4 SV=1	4	4	4	6	1318	148.7	7.01	0.981109	1.78726	1.11315	1.07531	0.894113	0.863481	0.828631	0.862075	1.24735	0.0139412
A0A5M7BUP0	Allantoinase AllB	allB		Allantoinase AllB OS=Saccharopolyspora hirsuta OX=1837 GN=allB PE=4 SV=1	7	2	2	2	451	48.4	5.67	0.946474	1.78726	1.07496	1.07222	0.869776	0.896587	0.814596	0.86032	1.2463	0.0489784
A0A2N3XW98	Phosphate starvation-inducible protein PhoH	A8926_2591		Phosphate starvation-inducible protein PhoH OS=Saccharopolyspora spinosa OX=60894 GN=A8926_2591 PE=4 SV=1	32	8	8	14	359	39.1	6.6	1.0169	1.78726	1.03573	1.08669	0.890709	0.880178	0.84577	0.872219	1.24589	0.025996
A0A4R4YDS2	DNA-directed RNA polymerase subunit beta	rpoB	FUNCTION: DNA-dependent RNA polymerase catalyzes the transcription of DNA into RNA using the four ribonucleoside triphosphates as substrates. {ECO:0000256|HAMAP-Rule:MF_01321, ECO:0000256|RuleBase:RU363031}.	DNA-directed RNA polymerase subunit beta OS=Saccharopolyspora sp. 7K502 OX=2530387 GN=rpoB PE=3 SV=1	34	2	40	140	1164	128.5	5.07	1.07368	1.78726	1.06793	1.058	0.813235	0.923964	0.811199	0.849466	1.24548	0.00613375
A0A6H1RES3	Oxoglutarate dehydrogenase (succinyl-transferring)	FDZ84_36150		Oxoglutarate dehydrogenase (succinyl-transferring) OS=Saccharopolyspora sp. ASAGF58 OX=2719023 GN=FDZ84_36150 PE=4 SV=1	18	10	10	11	727	78	6.47	0.997333	1.78726	1.13185	1.07766	0.838256	0.91041	0.848309	0.865658	1.2449	0.0105574
A0A1I6QXG9	GTP cyclohydrolase 1	folE		GTP cyclohydrolase 1 OS=Saccharopolyspora flava OX=95161 GN=folE PE=3 SV=1	26	1	6	8	211	23.3	6.65	1.10452	1.78726	1.13558	1.09161	0.868782	0.867902	0.895596	0.877427	1.2441	0.00235185
A0A6H1RH99	HAD-IB family hydrolase	FDZ84_13605		HAD-IB family hydrolase OS=Saccharopolyspora sp. ASAGF58 OX=2719023 GN=FDZ84_13605 PE=3 SV=1	20	3	3	7	279	30.3	6.54	0.924495	1.78726	1.12685	1.06083	0.81655	0.867106	0.875424	0.853027	1.2436	0.042275
A0A2N3XTG4	Carbohydrate ABC transporter ATP-binding protein (CUT1 family)	A8926_1499		Carbohydrate ABC transporter ATP-binding protein (CUT1 family) OS=Saccharopolyspora spinosa OX=60894 GN=A8926_1499 PE=4 SV=1	27	1	9	24	364	38.9	6.46	1.08779	1.78726	1.06997	1.08513	0.857758	0.850798	0.909913	0.872823	1.24324	0.000475382
A0A6H1R6L6	SCP2 sterol-binding domain-containing protein	FDZ84_11555		SCP2 sterol-binding domain-containing protein OS=Saccharopolyspora sp. ASAGF58 OX=2719023 GN=FDZ84_11555 PE=4 SV=1	26	5	5	5	189	20.5	5.68	1.09632	1.78726	1.11131	1.08766	0.91349	0.839499	0.872411	0.875134	1.24285	0.00144069
A0A6H1R6V7	Uncharacterized protein	FDZ84_15745		Uncharacterized protein OS=Saccharopolyspora sp. ASAGF58 OX=2719023 GN=FDZ84_15745 PE=4 SV=1	24	8	8	17	315	33	5.31	0.929691	1.78726	1.10678	1.04082	0.84664	0.833687	0.833665	0.837997	1.24203	0.0223906
A0A5M7BGD2	ATP-dependent Clp protease ATP-binding subunit ClpX	clpX	FUNCTION: ATP-dependent specificity component of the Clp protease. It directs the protease to specific substrates. Can perform chaperone functions in the absence of ClpP. {ECO:0000256|HAMAP-Rule:MF_00175, ECO:0000256|SAAS:SAAS01076750}.	ATP-dependent Clp protease ATP-binding subunit ClpX OS=Saccharopolyspora hirsuta OX=1837 GN=clpX PE=3 SV=1	29	12	12	16	426	46.9	5.36	1.00606	1.78726	1.08376	1.0564	0.873527	0.861125	0.817221	0.850624	1.24191	0.00249875
A0A1I5JMW5	L-ascorbate metabolism protein UlaG, beta-lactamase superfamily	SAMN05421805_12364		L-ascorbate metabolism protein UlaG, beta-lactamase superfamily OS=Saccharopolyspora antimicrobica OX=455193 GN=SAMN05421805_12364 PE=4 SV=1	4	1	1	2	211	22.5	5.03	1.14845	1.78726	1.06967	1.08795	0.839601	0.936618	0.852488	0.876236	1.24162	0.00820599
A0A6H1RER5	3-keto-5-aminohexanoate cleavage protein	FDZ84_36050		3-keto-5-aminohexanoate cleavage protein OS=Saccharopolyspora sp. ASAGF58 OX=2719023 GN=FDZ84_36050 PE=4 SV=1	10	3	3	3	294	31.2	4.73	1.00136	1.78726	1.20093	1.09046	0.883675	0.88947	0.862677	0.878607	1.24112	0.0231433
A0A1H3FBZ2	Zinicin-like metallopeptidase	SAMN05216215_1016134		Zinicin-like metallopeptidase OS=Saccharopolyspora shandongensis OX=418495 GN=SAMN05216215_1016134 PE=4 SV=1	15	1	1	1	113	12.6	4.53	0.986372	1.78726	1.05871	1.0643	0.821888	0.883596	0.868585	0.858023	1.24041	0.0147898
A0A6H1R2J0	Alanine dehydrogenase	ald		Alanine dehydrogenase OS=Saccharopolyspora sp. ASAGF58 OX=2719023 GN=ald PE=3 SV=1	40	7	13	42	371	39.1	6.19	1.1696	1.78726	1.01918	1.09256	0.882587	0.881043	0.882208	0.881946	1.23881	0.00836534
A0A2N3Y7W9	Iron-regulated ABC transporter membrane component SufB	A8926_7103		Iron-regulated ABC transporter membrane component SufB OS=Saccharopolyspora spinosa OX=60894 GN=A8926_7103 PE=3 SV=1	43	1	17	41	487	53.9	5.17	0.973722	1.78726	1.17817	1.07867	0.913784	0.859221	0.839915	0.870973	1.23847	0.0301501
A0A6H1RG78	Inositol-3-phosphate synthase	FDZ84_11650		Inositol-3-phosphate synthase OS=Saccharopolyspora sp. ASAGF58 OX=2719023 GN=FDZ84_11650 PE=3 SV=1	35	10	10	21	363	39.7	5.27	0.993562	1.78726	1.17241	1.08882	0.894902	0.868714	0.874309	0.879308	1.23827	0.0163225
A0A6H1RGX9	Gamma-glutamyl-hercynylcysteine sulfoxide hydrolase	egtC		Gamma-glutamyl-hercynylcysteine sulfoxide hydrolase OS=Saccharopolyspora sp. ASAGF58 OX=2719023 GN=egtC PE=3 SV=1	33	5	6	9	250	26.7	5.2	0.910526	1.78726	1.08565	1.03652	0.778196	0.860704	0.873093	0.837331	1.23789	0.0468762
A0A6H1R625	Cell division protein FtsK	FDZ84_14945		Cell division protein FtsK OS=Saccharopolyspora sp. ASAGF58 OX=2719023 GN=FDZ84_14945 PE=4 SV=1	7	5	5	5	941	102.5	5.96	0.957522	1.78726	1.15045	1.0799	0.878203	0.872081	0.868262	0.872849	1.23721	0.0281234
A0A2N3XW77	Phosphoadenosine phosphosulfate reductase	A8926_2582	FUNCTION: Reduction of activated sulfate into sulfite. {ECO:0000256|SAAS:SAAS00769104}.	Phosphoadenosine phosphosulfate reductase OS=Saccharopolyspora spinosa OX=60894 GN=A8926_2582 PE=3 SV=1	33	4	6	12	241	26.1	5.07	1.07809	1.78726	1.14009	1.09102	0.901096	0.865126	0.880068	0.882097	1.23685	0.00160868
A0A6H1RK39	Acyl--CoA ligase	FDZ84_35570		Acyl--CoA ligase OS=Saccharopolyspora sp. ASAGF58 OX=2719023 GN=FDZ84_35570 PE=4 SV=1	15	3	8	12	524	57.7	7.87	1.05245	1.78726	1.10477	1.09296	0.843056	0.94875	0.861042	0.884283	1.23598	0.00573696
A0A6H1R7L9	S9 family peptidase	FDZ84_18510		S9 family peptidase OS=Saccharopolyspora sp. ASAGF58 OX=2719023 GN=FDZ84_18510 PE=3 SV=1	16	3	9	11	705	78.1	4.88	1.06072	1.78726	1.07967	1.07237	0.862577	0.865924	0.875273	0.867925	1.23556	8.21558e-06
A0A1I6V2F0	Uncharacterized protein	SAMN05660874_05519		Uncharacterized protein OS=Saccharopolyspora flava OX=95161 GN=SAMN05660874_05519 PE=4 SV=1	7	1	1	2	99	10.7	5.24	0.965396	1.78726	1.14192	1.08205	0.924624	0.855126	0.848207	0.875986	1.23523	0.0311129
A0A2N3XWF5	Putative F420-dependent oxidoreductase	A8926_2675		Putative F420-dependent oxidoreductase OS=Saccharopolyspora spinosa OX=60894 GN=A8926_2675 PE=4 SV=1	13	2	3	7	274	30	5.31	1.006	1.78726	1.09873	1.07024	0.811695	0.904214	0.883444	0.866451	1.2352	0.00880906
A0A6H1R497	Aldo/keto reductase	FDZ84_09950		Aldo/keto reductase OS=Saccharopolyspora sp. ASAGF58 OX=2719023 GN=FDZ84_09950 PE=4 SV=1	41	9	10	19	276	30	5.17	1.01861	1.78726	1.06862	1.05572	0.857708	0.85139	0.856927	0.855342	1.23426	0.0004521
A0A6H1R7U4	ATP-dependent zinc metalloprotease FtsH	ftsH		ATP-dependent zinc metalloprotease FtsH OS=Saccharopolyspora sp. ASAGF58 OX=2719023 GN=ftsH PE=3 SV=1	34	4	24	48	790	85.8	5.99	0.94207	1.78726	1.14203	1.07281	0.905624	0.877937	0.825663	0.869741	1.23349	0.043132
A0A6H1R042	Peptide ABC transporter substrate-binding protein	FDZ84_02165		Peptide ABC transporter substrate-binding protein OS=Saccharopolyspora sp. ASAGF58 OX=2719023 GN=FDZ84_02165 PE=4 SV=1	29	6	6	10	275	29.1	5.08	1.18143	1.78726	1.0092	1.07594	0.858254	0.866873	0.891983	0.87237	1.23335	0.0199771
A0A6H1R0I9	rRNA small subunit methyltransferase B	FDZ84_02525		rRNA small subunit methyltransferase B OS=Saccharopolyspora sp. ASAGF58 OX=2719023 GN=FDZ84_02525 PE=3 SV=1	30	12	12	21	470	50.4	6.19	0.980305	1.78726	1.0945	1.06478	0.85154	0.884782	0.853701	0.863341	1.23332	0.0103392
A0A1H2WQ94	Cobyric acid synthase	cobQ	FUNCTION: Catalyzes amidations at positions B, D, E, and G on adenosylcobyrinic A,C-diamide. NH(2) groups are provided by glutamine, and one molecule of ATP is hydrogenolyzed for each amidation. {ECO:0000256|HAMAP-Rule:MF_00028, ECO:0000256|SAAS:SAAS00709802}.	Cobyric acid synthase OS=Saccharopolyspora shandongensis OX=418495 GN=cobQ PE=3 SV=1	7	1	2	2	506	53.2	5.63	1.01432	1.78726	1.07332	1.06119	0.772289	0.970888	0.838132	0.860436	1.23332	0.0337603
A0A1H3CPP7	Oligopeptide transport system substrate-binding protein	SAMN05216215_1012108		Oligopeptide transport system substrate-binding protein OS=Saccharopolyspora shandongensis OX=418495 GN=SAMN05216215_1012108 PE=4 SV=1	31	2	13	50	543	59.2	5.11	0.981814	1.78726	1.15028	1.05651	0.955293	0.835029	0.780914	0.857079	1.23269	0.049336
A0A6H1R336	ABC transporter ATP-binding protein	FDZ84_04025		ABC transporter ATP-binding protein OS=Saccharopolyspora sp. ASAGF58 OX=2719023 GN=FDZ84_04025 PE=4 SV=1	20	5	5	5	314	33.1	5.53	1.15111	1.78726	1.06044	1.07363	0.863311	0.851686	0.900148	0.871715	1.23163	0.0100743
A0A1I5KHQ1	ATP synthase subunit beta	atpD	FUNCTION: Produces ATP from ADP in the presence of a proton gradient across the membrane. The catalytic sites are hosted primarily by the beta subunits. {ECO:0000256|HAMAP-Rule:MF_01347}.	ATP synthase subunit beta OS=Saccharopolyspora antimicrobica OX=455193 GN=atpD PE=3 SV=1	58	1	22	121	476	51.9	4.97	1.00076	1.78726	1.11804	1.10246	0.871677	0.899265	0.916356	0.895766	1.23075	0.0213705
A0A1H2SND0	EspG family protein	SAMN05216215_1002273		EspG family protein OS=Saccharopolyspora shandongensis OX=418495 GN=SAMN05216215_1002273 PE=3 SV=1	18	4	4	6	253	26.7	4.82	1.09183	1.78726	1.06833	1.06507	0.861825	0.915894	0.820936	0.866218	1.22957	0.00343423
A0A6H1R447	D-alanine--D-alanine ligase	ddl		D-alanine--D-alanine ligase OS=Saccharopolyspora sp. ASAGF58 OX=2719023 GN=ddl PE=3 SV=1	33	8	13	26	363	39.5	4.84	1.01149	1.78726	1.1018	1.06862	0.84019	0.885972	0.882665	0.869609	1.22885	0.00350429
A0A6H1RAA2	Ornithine--oxo-acid aminotransferase	rocD		Ornithine--oxo-acid aminotransferase OS=Saccharopolyspora sp. ASAGF58 OX=2719023 GN=rocD PE=3 SV=1	8	2	2	3	412	43.8	5.64	1.12616	1.78726	1.06614	1.08106	0.85822	0.877489	0.903534	0.879748	1.22882	0.00160288
A0A6H1R4Z4	Helix-turn-helix domain-containing protein	FDZ84_07430		Helix-turn-helix domain-containing protein OS=Saccharopolyspora sp. ASAGF58 OX=2719023 GN=FDZ84_07430 PE=4 SV=1	16	1	4	4	287	32.1	6.25	0.97435	1.78726	1.08626	1.04972	0.780284	0.832388	0.950108	0.85426	1.22881	0.0357841
A0A1H3BQG3	RNA polymerase sigma-70 factor, ECF subfamily	SAMN05216215_101122		RNA polymerase sigma-70 factor, ECF subfamily OS=Saccharopolyspora shandongensis OX=418495 GN=SAMN05216215_101122 PE=3 SV=1	26	3	3	3	190	20.4	7.4	0.981922	1.78726	1.12048	1.06441	0.830202	0.942226	0.826354	0.866261	1.22874	0.0250577
A0A6H1R7F6	Polyprenyl synthetase	FDZ84_16270		Polyprenyl synthetase OS=Saccharopolyspora sp. ASAGF58 OX=2719023 GN=FDZ84_16270 PE=4 SV=1	11	5	9	12	771	84.3	5.14	1.16615	1.78726	1.06139	1.09277	0.874664	0.868464	0.925972	0.8897	1.22824	0.00779924
A0A2N3XR05	Aryl-alcohol dehydrogenase-like predicted oxidoreductase	A8926_0613		Aryl-alcohol dehydrogenase-like predicted oxidoreductase OS=Saccharopolyspora spinosa OX=60894 GN=A8926_0613 PE=4 SV=1	11	3	4	5	331	35.9	5.27	1.09855	1.78726	1.08368	1.09784	0.909311	0.909542	0.864436	0.89443	1.22742	0.000278639
A0A4R4Z2K1	2-amino-4-hydroxy-6-hydroxymethyldihydropteridine pyrophosphokinase	folK		2-amino-4-hydroxy-6-hydroxymethyldihydropteridine pyrophosphokinase OS=Saccharopolyspora sp. 7K502 OX=2530387 GN=folK PE=4 SV=1	22	1	3	4	164	18	4.78	1.03072	1.78726	1.09735	1.06539	0.798017	0.88769	0.91833	0.868012	1.22739	0.008504
A0A6H1R8H1	Probable RNA 2'-phosphotransferase	kptA		Probable RNA 2'-phosphotransferase OS=Saccharopolyspora sp. ASAGF58 OX=2719023 GN=kptA PE=3 SV=1	4	1	1	1	180	20.2	7.9	0.965328	1.78726	1.17729	1.07727	0.908565	0.868397	0.856829	0.87793	1.22706	0.0347816
A0A6H1R8P5	Mycothiol S-conjugate amidase	mca		Mycothiol S-conjugate amidase OS=Saccharopolyspora sp. ASAGF58 OX=2719023 GN=mca PE=3 SV=1	18	4	4	10	293	32.9	4.81	1.01713	1.78726	1.06741	1.06985	0.92201	0.835522	0.859387	0.872306	1.22646	0.0081404
A0A6H1RG66	Basic amino acid ABC transporter substrate-binding protein	FDZ84_11490		Basic amino acid ABC transporter substrate-binding protein OS=Saccharopolyspora sp. ASAGF58 OX=2719023 GN=FDZ84_11490 PE=3 SV=1	42	13	13	37	260	27.8	4.89	0.986317	1.78726	1.10161	1.05441	0.828195	0.834834	0.917044	0.860024	1.22602	0.0125376
A0A2N3YA97	Acetyl-CoA C-acetyltransferase	A8926_8022		Acetyl-CoA C-acetyltransferase OS=Saccharopolyspora spinosa OX=60894 GN=A8926_8022 PE=3 SV=1	15	4	4	10	404	42.1	5.49	1.05548	1.78726	1.06482	1.07312	0.858637	0.904155	0.864166	0.875653	1.22551	0.000537745
A0A6H1R595	DUF4253 domain-containing protein	FDZ84_08105		DUF4253 domain-containing protein OS=Saccharopolyspora sp. ASAGF58 OX=2719023 GN=FDZ84_08105 PE=4 SV=1	21	4	4	7	278	30.1	4.79	0.973247	1.78726	1.13119	1.07814	0.811178	0.934738	0.893947	0.879954	1.22522	0.0360187
A0A2N3XTT9	Aldose 1-epimerase	A8926_1633		Aldose 1-epimerase OS=Saccharopolyspora spinosa OX=60894 GN=A8926_1633 PE=4 SV=1	20	1	5	8	306	33	5.45	1.00446	1.78726	1.10353	1.0528	0.852858	0.836463	0.890019	0.85978	1.2245	0.00412839
A0A4R4Y2L6	Guanylate kinase	gmk	FUNCTION: Essential for recycling GMP and indirectly, cGMP. {ECO:0000256|HAMAP-Rule:MF_00328, ECO:0000256|SAAS:SAAS00356177}.	Guanylate kinase OS=Saccharopolyspora sp. 7K502 OX=2530387 GN=gmk PE=3 SV=1	21	5	5	7	200	21.7	5.08	1.04814	1.78726	1.13634	1.08678	0.924111	0.864954	0.875051	0.888039	1.2238	0.00334668
A0A6H1R5C7	Amino acid ABC transporter ATP-binding protein	FDZ84_11480		Amino acid ABC transporter ATP-binding protein OS=Saccharopolyspora sp. ASAGF58 OX=2719023 GN=FDZ84_11480 PE=4 SV=1	51	4	10	25	254	27.4	5.19	0.941627	1.78726	1.0978	1.04757	0.869146	0.786305	0.912756	0.856069	1.2237	0.0415267
A0A6H1QZX8	Cytidylate kinase	cmk		Cytidylate kinase OS=Saccharopolyspora sp. ASAGF58 OX=2719023 GN=cmk PE=3 SV=1	38	4	7	14	243	25.2	6.9	1.10636	1.78726	1.03569	1.06538	0.883586	0.826531	0.902287	0.870801	1.22344	0.00332826
A0A1H5ZTU8	S-(Hydroxymethyl)glutathione dehydrogenase / alcohol dehydrogenase	SAMN02982929_01986		S-(Hydroxymethyl)glutathione dehydrogenase / alcohol dehydrogenase OS=Saccharopolyspora jiangxiensis OX=418522 GN=SAMN02982929_01986 PE=3 SV=1	18	1	5	12	369	38.8	5.21	1.01196	1.78726	1.08919	1.0538	0.843562	0.836994	0.903682	0.861413	1.22333	0.00340876
A4FA83	Dihydrolipoyl dehydrogenase	dldH2		Dihydrolipoyl dehydrogenase OS=Saccharopolyspora erythraea (strain ATCC 11635 / DSM 40517 / JCM 4748 / NBRC 13426 / NCIMB 8594 / NRRL 2338) OX=405948 GN=dldH2 PE=3 SV=1	18	1	8	20	456	47.9	5.43	1.0673	1.78726	1.08444	1.09583	0.95623	0.939718	0.794877	0.896942	1.22174	0.0227292
A0A6H1R009	DEAD/DEAH box helicase	FDZ84_01425		DEAD/DEAH box helicase OS=Saccharopolyspora sp. ASAGF58 OX=2719023 GN=FDZ84_01425 PE=4 SV=1	13	1	6	7	578	63.3	6.6	1.0235	1.78726	1.09389	1.06148	0.875419	0.823475	0.911525	0.87014	1.21989	0.00428762
A0A4V2YM88	Hsp70 family protein	E1288_19355		Hsp70 family protein OS=Saccharopolyspora sp. 7K502 OX=2530387 GN=E1288_19355 PE=3 SV=1	11	2	6	8	551	58.6	4.86	1.10126	1.78726	1.00397	1.04386	0.790298	0.821803	0.956575	0.856225	1.21915	0.0333013
A0A6H1R473	(Fe-S)-binding protein	FDZ84_10900		(Fe-S)-binding protein OS=Saccharopolyspora sp. ASAGF58 OX=2719023 GN=FDZ84_10900 PE=4 SV=1	17	2	12	25	740	81	6.19	0.940956	1.78726	1.12554	1.06755	0.860982	0.880337	0.886021	0.87578	1.21898	0.0397581
A0A2N3XQG3	DNA-directed RNA polymerase subunit beta	rpoB	FUNCTION: DNA-dependent RNA polymerase catalyzes the transcription of DNA into RNA using the four ribonucleoside triphosphates as substrates. {ECO:0000256|HAMAP-Rule:MF_01321, ECO:0000256|RuleBase:RU363031}.	DNA-directed RNA polymerase subunit beta OS=Saccharopolyspora spinosa OX=60894 GN=rpoB PE=3 SV=1	45	10	52	179	1164	128.7	5.05	1.04219	1.78726	1.08537	1.06768	0.862208	0.895687	0.870727	0.876207	1.21852	0.000313458
A0A3R8QA90	SPFH/Band 7/PHB domain protein	EIL87_00930		SPFH/Band 7/PHB domain protein OS=Saccharopolyspora sp. H219 OX=2492662 GN=EIL87_00930 PE=3 SV=1	18	1	7	22	376	41.2	5.02	1.06403	1.78726	1.02881	1.04248	0.847722	0.799632	0.919557	0.855637	1.21836	0.00689902
A0A1H6DP56	UDP-glucose 4-epimerase	SAMN02982929_04743		UDP-glucose 4-epimerase OS=Saccharopolyspora jiangxiensis OX=418522 GN=SAMN02982929_04743 PE=3 SV=1	30	2	6	18	320	34.2	5.36	1.01085	1.78726	1.10753	1.08311	0.842839	0.956511	0.867709	0.889019	1.21832	0.0183014
A0A2N3Y9J4	Ribosome maturation factor RimM	rimM	FUNCTION: An accessory protein needed during the final step in the assembly of 30S ribosomal subunit, possibly for assembly of the head region. Probably interacts with S19. Essential for efficient processing of 16S rRNA. May be needed both before and after RbfA during the maturation of 16S rRNA. It has affinity for free ribosomal 30S subunits but not for 70S ribosomes. {ECO:0000256|HAMAP-Rule:MF_…	Ribosome maturation factor RimM OS=Saccharopolyspora spinosa OX=60894 GN=rimM PE=3 SV=1	13	2	2	4	179	19.1	4.7	1.14788	1.78726	0.995799	1.06156	0.847938	0.846963	0.919098	0.871333	1.21832	0.0203282
A0A2N3Y4B4	Alkanesulfonate monooxygenase	A8926_5783		Alkanesulfonate monooxygenase OS=Saccharopolyspora spinosa OX=60894 GN=A8926_5783 PE=4 SV=1	10	3	3	5	366	39.2	6.67	0.94459	1.78726	1.15948	1.06975	0.909629	0.866608	0.858357	0.878198	1.21812	0.0448791
A0A6H1R2K1	Glycosyltransferase family 2 protein	FDZ84_07235		Glycosyltransferase family 2 protein OS=Saccharopolyspora sp. ASAGF58 OX=2719023 GN=FDZ84_07235 PE=4 SV=1	19	1	5	8	286	31.2	7.55	0.993603	1.78726	1.03784	1.03484	0.832108	0.858437	0.858597	0.849714	1.21787	0.00167517
A0A4R4Y815	DNA-directed RNA polymerase subunit alpha	rpoA	FUNCTION: DNA-dependent RNA polymerase catalyzes the transcription of DNA into RNA using the four ribonucleoside triphosphates as substrates. {ECO:0000256|HAMAP-Rule:MF_00059}.	DNA-directed RNA polymerase subunit alpha OS=Saccharopolyspora sp. 7K502 OX=2530387 GN=rpoA PE=3 SV=1	55	17	17	51	359	38.7	4.64	1.10386	1.78726	1.08099	1.07421	0.891119	0.864106	0.89113	0.882118	1.21776	0.000847154
A0A2N3XRL4	Polyisoprenoid-binding protein YceI	A8926_0781		Polyisoprenoid-binding protein YceI OS=Saccharopolyspora spinosa OX=60894 GN=A8926_0781 PE=4 SV=1	22	5	5	7	284	29.8	5.5	0.960414	1.78726	1.12728	1.05718	0.905068	0.817525	0.882108	0.868234	1.21762	0.028622
A0A2N3Y7H2	Signal transduction histidine kinase	A8926_6958		Signal transduction histidine kinase OS=Saccharopolyspora spinosa OX=60894 GN=A8926_6958 PE=4 SV=1	3	2	2	2	818	89.2	5.48	1.12614	1.78726	1.03565	1.0751	0.884015	0.910718	0.854581	0.883105	1.2174	0.00357459
A0A6H1R884	OsmC family peroxiredoxin	FDZ84_20720		OsmC family peroxiredoxin OS=Saccharopolyspora sp. ASAGF58 OX=2719023 GN=FDZ84_20720 PE=4 SV=1	58	7	7	10	166	18	5.31	1.02297	1.78726	0.998313	1.04416	0.841472	0.873607	0.859487	0.858188	1.2167	0.00634985
A0A6H1RF38	Metallophosphoesterase	FDZ84_36910		Metallophosphoesterase OS=Saccharopolyspora sp. ASAGF58 OX=2719023 GN=FDZ84_36910 PE=4 SV=1	26	7	7	10	286	32.7	6.65	1.13686	1.78726	1.04194	1.07721	0.895183	0.851949	0.909868	0.885667	1.21627	0.00523914
A0A4V2YP13	Recombination protein RecR	recR	FUNCTION: May play a role in DNA repair. It seems to be involved in an RecBC-independent recombinational process of DNA repair. It may act with RecF and RecO. {ECO:0000256|HAMAP-Rule:MF_00017, ECO:0000256|SAAS:SAAS00725307}.	Recombination protein RecR OS=Saccharopolyspora sp. 7K502 OX=2530387 GN=recR PE=3 SV=1	31	4	4	4	198	21.6	5.12	1.01549	1.78726	1.11241	1.04999	0.910002	0.822906	0.858512	0.863807	1.21554	0.00980603
A0A6H1R1N1	UPF0109 protein FDZ84_05245	FDZ84_05245		UPF0109 protein FDZ84_05245 OS=Saccharopolyspora sp. ASAGF58 OX=2719023 GN=FDZ84_05245 PE=3 SV=1	75	5	5	14	79	8.5	7.53	0.99519	1.78726	1.06229	1.05911	0.85944	0.896429	0.858885	0.871585	1.21516	0.00792308
A0A6H1RG08	Sec-independent protein translocase protein TatC	tatC		Sec-independent protein translocase protein TatC OS=Saccharopolyspora sp. ASAGF58 OX=2719023 GN=tatC PE=3 SV=1	10	2	2	3	313	34.6	9.45	0.955174	1.78726	1.122	1.04474	0.942067	0.787641	0.849816	0.859842	1.21504	0.0489514
A0A4R4Z964	Chaperone protein DnaK	dnaK	FUNCTION: Acts as a chaperone. {ECO:0000256|HAMAP-Rule:MF_00332}.	Chaperone protein DnaK OS=Saccharopolyspora sp. 7K502 OX=2530387 GN=dnaK PE=2 SV=1	49	1	34	110	624	66.5	4.86	1.05482	1.78726	1.13417	1.09674	0.917743	0.879984	0.910371	0.902699	1.21496	0.00166213
A0A2N3XX03	tRNA-2-methylthio-N(6)-dimethylallyladenosine synthase	miaB	FUNCTION: Catalyzes the methylthiolation of N6-(dimethylallyl)adenosine (i(6)A), leading to the formation of 2-methylthio-N6-(dimethylallyl)adenosine (ms(2)i(6)A) at position 37 in tRNAs that read codons beginning with uridine. {ECO:0000256|HAMAP-Rule:MF_01864, ECO:0000256|SAAS:SAAS00623708}.	tRNA-2-methylthio-N(6)-dimethylallyladenosine synthase OS=Saccharopolyspora spinosa OX=60894 GN=miaB PE=3 SV=1	9	1	4	4	491	54.2	5.91	1.14139	1.78726	1.06089	1.098	0.87229	0.88427	0.957225	0.904595	1.2138	0.0054662
A0A2N3YAG9	Ribosome biogenesis GTPase	A8926_8141	FUNCTION: One of several proteins that assist in the late maturation steps of the functional core of the 30S ribosomal subunit. Helps release RbfA from mature subunits. May play a role in the assembly of ribosomal proteins into the subunit. Circularly permuted GTPase that catalyzes slow GTP hydrolysis, GTPase activity is stimulated by the 30S ribosomal subunit. {ECO:0000256|SAAS:SAAS01207800}.	Ribosome biogenesis GTPase OS=Saccharopolyspora spinosa OX=60894 GN=A8926_8141 PE=4 SV=1	10	1	4	5	336	35.9	5.95	1.10029	1.78726	0.979691	1.05795	0.798588	0.870219	0.9461	0.871636	1.21375	0.0322867
A0A6H1R4R0	LLM class flavin-dependent oxidoreductase	FDZ84_12605		LLM class flavin-dependent oxidoreductase OS=Saccharopolyspora sp. ASAGF58 OX=2719023 GN=FDZ84_12605 PE=4 SV=1	16	4	5	7	290	32.2	5	0.970898	1.78726	1.14911	1.07685	0.898775	0.914928	0.851985	0.888563	1.2119	0.0303781
A0A6H1R965	Translational GTPase TypA	typA		Translational GTPase TypA OS=Saccharopolyspora sp. ASAGF58 OX=2719023 GN=typA PE=4 SV=1	42	4	23	45	639	68.9	5.11	0.951738	1.78726	1.10328	1.05255	0.90055	0.810769	0.894705	0.868675	1.21167	0.0341227
A0A1I5DVX4	1,4-dihydroxy-2-naphthoyl-CoA synthase	menB	FUNCTION: Converts o-succinylbenzoyl-CoA (OSB-CoA) to 1,4-dihydroxy-2-naphthoyl-CoA (DHNA-CoA). {ECO:0000256|HAMAP-Rule:MF_01934}.	1,4-dihydroxy-2-naphthoyl-CoA synthase OS=Saccharopolyspora antimicrobica OX=455193 GN=menB PE=3 SV=1	22	1	5	13	307	34	6.13	1.06579	1.78726	1.06743	1.09206	0.968557	0.827306	0.908775	0.901546	1.21132	0.0167845
A0A6H1R193	Fe-S cluster assembly ATPase SufC	sufC		Fe-S cluster assembly ATPase SufC OS=Saccharopolyspora sp. ASAGF58 OX=2719023 GN=sufC PE=3 SV=1	39	1	10	29	257	27.6	5.4	1.12382	1.78726	1.04572	1.07126	0.864365	0.845231	0.943556	0.884384	1.21131	0.00947092
A0A6H1R6E4	HAD family phosphatase	FDZ84_10645		HAD family phosphatase OS=Saccharopolyspora sp. ASAGF58 OX=2719023 GN=FDZ84_10645 PE=4 SV=1	14	3	3	3	199	22.1	4.88	1.01129	1.78726	1.05964	1.05203	0.881875	0.852455	0.873985	0.869439	1.21001	0.00144996
A0A6H1R2I3	NAD(P)H-quinone dehydrogenase	FDZ84_07580		NAD(P)H-quinone dehydrogenase OS=Saccharopolyspora sp. ASAGF58 OX=2719023 GN=FDZ84_07580 PE=3 SV=1	28	5	10	19	467	49.2	5.83	0.995396	1.78726	1.05522	1.04564	0.899567	0.849311	0.844206	0.864361	1.20972	0.00478484
A0A6H1R518	Leucine--tRNA ligase	leuS		Leucine--tRNA ligase OS=Saccharopolyspora sp. ASAGF58 OX=2719023 GN=leuS PE=3 SV=1	38	8	32	68	962	107.5	5.25	0.940012	1.78726	1.11644	1.05029	0.886841	0.865609	0.852281	0.868244	1.20968	0.03206
A0A6H1R776	Glutamate racemase	murI		Glutamate racemase OS=Saccharopolyspora sp. ASAGF58 OX=2719023 GN=murI PE=3 SV=1	10	2	2	2	271	28.7	5.33	1.01734	1.78726	1.18094	1.08087	0.896339	0.900517	0.886902	0.894586	1.20824	0.0214412
A0A2N3XYC4	23S rRNA (Cytidine1920-2'-O)/16S rRNA (Cytidine1409-2'-O)-methyltransferase	A8926_3424		23S rRNA (Cytidine1920-2'-O)/16S rRNA (Cytidine1409-2'-O)-methyltransferase OS=Saccharopolyspora spinosa OX=60894 GN=A8926_3424 PE=4 SV=1	22	5	5	6	279	29.4	6.27	1.00999	1.78726	1.10884	1.05996	0.9626	0.845738	0.824236	0.877525	1.2079	0.0241086
A0A6H1R640	MazG family protein	FDZ84_15750		MazG family protein OS=Saccharopolyspora sp. ASAGF58 OX=2719023 GN=FDZ84_15750 PE=4 SV=1	28	6	6	13	338	35.8	4.82	1.00569	1.78726	1.0662	1.05968	0.866033	0.905871	0.864307	0.878737	1.20592	0.0050685
A0A6H1R5Q9	Aspartokinase	FDZ84_13315		Aspartokinase OS=Saccharopolyspora sp. ASAGF58 OX=2719023 GN=FDZ84_13315 PE=3 SV=1	46	4	13	43	421	44.4	4.83	1.00053	1.78726	1.05396	1.04751	0.843532	0.880221	0.882483	0.868745	1.20577	0.00326512
A0A6H1R1X5	3-isopropylmalate dehydrogenase	leuB		3-isopropylmalate dehydrogenase OS=Saccharopolyspora sp. ASAGF58 OX=2719023 GN=leuB PE=3 SV=1	40	11	11	26	347	36.6	5.52	1.14101	1.78726	1.0308	1.0845	0.919268	0.862654	0.917359	0.89976	1.20532	0.00742747
A0A6H1R320	50S ribosomal protein L18	rplR		50S ribosomal protein L18 OS=Saccharopolyspora sp. ASAGF58 OX=2719023 GN=rplR PE=3 SV=1	60	11	11	31	133	14.4	10.65	1.05408	1.78726	1.03111	1.08941	0.919734	0.894442	0.899056	0.904411	1.20455	0.0181314
A0A6H1RE81	ABC-F family ATP-binding cassette domain-containing protein	FDZ84_32745		ABC-F family ATP-binding cassette domain-containing protein OS=Saccharopolyspora sp. ASAGF58 OX=2719023 GN=FDZ84_32745 PE=4 SV=1	16	2	7	9	541	58.8	5.74	0.981587	1.78726	1.11284	1.07091	0.904229	0.895396	0.870055	0.889893	1.20341	0.0168428
A0A6H1R0J0	Alanine--tRNA ligase	alaS		Alanine--tRNA ligase OS=Saccharopolyspora sp. ASAGF58 OX=2719023 GN=alaS PE=3 SV=1	45	2	36	94	890	96.3	5.8	0.934229	1.78726	1.12178	1.05898	0.88576	0.877874	0.87833	0.880655	1.20249	0.0460926
A0A6H1R275	ABC-F family ATP-binding cassette domain-containing protein	FDZ84_02195		ABC-F family ATP-binding cassette domain-containing protein OS=Saccharopolyspora sp. ASAGF58 OX=2719023 GN=FDZ84_02195 PE=4 SV=1	17	7	7	12	542	58.5	5.44	1.08983	1.78726	1.01234	1.05172	0.855609	0.85574	0.913264	0.874871	1.20215	0.00388659
A0A1H3S9H9	Glutaconate CoA-transferase subunit B	SAMN05216215_106119		Glutaconate CoA-transferase subunit B OS=Saccharopolyspora shandongensis OX=418495 GN=SAMN05216215_106119 PE=4 SV=1	14	1	4	4	256	26.9	5.11	1.1549	1.78726	1.04338	1.08593	0.899654	0.864548	0.947146	0.903783	1.20154	0.0125188
A0A6H1RH15	CoA transferase subunit A	FDZ84_34850		CoA transferase subunit A OS=Saccharopolyspora sp. ASAGF58 OX=2719023 GN=FDZ84_34850 PE=4 SV=1	18	3	3	6	273	29.8	5.15	0.97427	1.78726	1.10183	1.05093	0.85911	0.914027	0.85322	0.875452	1.20044	0.0157443
A0A6H1R4J9	Glycosyltransferase	FDZ84_12285		Glycosyltransferase OS=Saccharopolyspora sp. ASAGF58 OX=2719023 GN=FDZ84_12285 PE=4 SV=1	20	4	16	24	1080	118.4	5.55	1.02551	1.78726	1.07823	1.05992	0.831856	0.864741	0.952833	0.883143	1.20017	0.0115243
A0A2N3XTT4	Uncharacterized protein	A8926_1689		Uncharacterized protein OS=Saccharopolyspora spinosa OX=60894 GN=A8926_1689 PE=4 SV=1	15	4	9	21	590	64	4.21	1.01565	1.78726	0.933928	0.957488	1.15349	1.16555	1.12988	1.14964	0.832859	0.00347405
A0A6H1R2I0	Uncharacterized protein	FDZ84_02280		Uncharacterized protein OS=Saccharopolyspora sp. ASAGF58 OX=2719023 GN=FDZ84_02280 PE=4 SV=1	31	3	3	3	106	10.8	5.82	1.03749	1.78726	0.94762	0.956832	1.16678	1.19102	1.09531	1.15104	0.831278	0.0210793
A0A2N3Y5B3	Putative cold-shock DNA-binding protein	A8926_6169		Putative cold-shock DNA-binding protein OS=Saccharopolyspora spinosa OX=60894 GN=A8926_6169 PE=4 SV=1	36	4	4	9	138	14.8	4.94	1.07279	1.78726	0.937193	0.972411	1.12469	1.22473	1.16019	1.16987	0.831214	0.0282738
A0A6H1R256	PucR family transcriptional regulator	FDZ84_01450		PucR family transcriptional regulator OS=Saccharopolyspora sp. ASAGF58 OX=2719023 GN=FDZ84_01450 PE=4 SV=1	11	3	5	10	505	54.1	6.49	0.834719	1.78726	1.01157	0.95046	1.18105	1.11929	1.13247	1.14427	0.830625	0.0334048
Q4JHR2	BusG	busG		BusG OS=Saccharopolyspora pogona OX=333966 GN=busG PE=3 SV=1	26	6	6	12	390	41.3	5.63	1.02342	1.78726	0.934404	0.959201	1.1324	1.1895	1.14328	1.15506	0.830434	0.00600406
A0A2N3Y239	Uncharacterized protein DUF664	A8926_4911		Uncharacterized protein DUF664 OS=Saccharopolyspora spinosa OX=60894 GN=A8926_4911 PE=4 SV=1	19	2	2	2	196	22.3	5.73	0.888971	1.78726	1.06159	0.958113	1.11023	1.12981	1.2221	1.15405	0.83022	0.0358504
A0A4R4ZCJ8	GTPase HflX	hflX	FUNCTION: GTPase that associates with the 50S ribosomal subunit and may have a role during protein synthesis or ribosome biogenesis. {ECO:0000256|HAMAP-Rule:MF_00900}.	GTPase HflX OS=Saccharopolyspora sp. 7K502 OX=2530387 GN=hflX PE=3 SV=1	9	1	3	4	465	50.5	6.16	0.870087	1.78726	0.951908	0.922072	1.1177	1.01594	1.19947	1.11104	0.829921	0.0330683
A0A6H1R1I1	ATP-binding protein	FDZ84_03700		ATP-binding protein OS=Saccharopolyspora sp. ASAGF58 OX=2719023 GN=FDZ84_03700 PE=4 SV=1	51	6	6	13	146	15.6	4.96	0.995099	1.78726	0.908745	0.944873	1.11255	1.16514	1.13793	1.13854	0.829897	0.00297441
A0A6H1RI86	Uncharacterized protein	FDZ84_26395		Uncharacterized protein OS=Saccharopolyspora sp. ASAGF58 OX=2719023 GN=FDZ84_26395 PE=4 SV=1	30	8	8	14	382	40.9	6.33	1.01632	1.78726	0.863199	0.920984	1.11465	1.04875	1.16596	1.10979	0.829875	0.0325549
A0A4R5BI24	Uncharacterized protein	E1202_22825		Uncharacterized protein OS=Saccharopolyspora sp. 5K548 OX=2530386 GN=E1202_22825 PE=4 SV=1	8	1	1	2	105	10.7	6.3	1.02321	1.78726	0.928123	0.950835	1.16241	1.08092	1.19688	1.14674	0.829165	0.017873
A0A4R5BNF8	Glyceraldehyde-3-phosphate dehydrogenase	gap		Glyceraldehyde-3-phosphate dehydrogenase OS=Saccharopolyspora sp. 5K548 OX=2530386 GN=gap PE=3 SV=1	2	1	1	1	336	35.3	5.34	0.999406	1.78726	0.846269	0.916256	1.13733	1.07796	1.10113	1.10547	0.828837	0.016835
A0A426JZU2	Nuclear transport factor 2 family protein	EIL87_06120		Nuclear transport factor 2 family protein OS=Saccharopolyspora sp. H219 OX=2492662 GN=EIL87_06120 PE=4 SV=1	13	1	2	2	152	18.2	5.5	1.05859	1.78726	0.92605	0.960652	1.18314	1.19444	1.10087	1.15948	0.828516	0.026239
A0A6H1RCM1	MSMEG_4193 family putative phosphomutase	FDZ84_30970		MSMEG_4193 family putative phosphomutase OS=Saccharopolyspora sp. ASAGF58 OX=2719023 GN=FDZ84_30970 PE=4 SV=1	41	6	6	9	231	23.8	6.68	0.915569	1.78726	0.958688	0.937656	1.17175	1.10849	1.11692	1.13239	0.828035	0.00114278
A0A2N3Y378	Uncharacterized protein	A8926_5348		Uncharacterized protein OS=Saccharopolyspora spinosa OX=60894 GN=A8926_5348 PE=4 SV=1	20	2	2	9	55	6.4	10.01	0.918899	1.78726	0.899336	0.935631	1.09445	1.0957	1.20298	1.13104	0.827227	0.0122655
A0A6H1QZR6	Arginine biosynthesis bifunctional protein ArgJ	argJ		Arginine biosynthesis bifunctional protein ArgJ OS=Saccharopolyspora sp. ASAGF58 OX=2719023 GN=argJ PE=3 SV=1	37	8	12	23	386	39.5	4.77	1.01549	1.78726	0.910877	0.951708	1.19663	1.13991	1.1159	1.15081	0.826987	0.00775086
A0A2N3XX92	Uncharacterized protein (TIGR03086 family)	A8926_2975		Uncharacterized protein (TIGR03086 family) OS=Saccharopolyspora spinosa OX=60894 GN=A8926_2975 PE=4 SV=1	21	1	4	7	182	20.1	4.81	1.01889	1.78726	0.866874	0.947721	1.07174	1.19414	1.17371	1.14653	0.826598	0.0268182
A0A6H1RF21	LLM class flavin-dependent oxidoreductase	FDZ84_35735		LLM class flavin-dependent oxidoreductase OS=Saccharopolyspora sp. ASAGF58 OX=2719023 GN=FDZ84_35735 PE=4 SV=1	6	1	1	1	324	32.8	4.96	1.05769	1.78726	0.86256	0.944138	1.07933	1.20772	1.14127	1.14277	0.826181	0.0456431
A0A6H1R2C4	Ribonuclease	FDZ84_05545		Ribonuclease OS=Saccharopolyspora sp. ASAGF58 OX=2719023 GN=FDZ84_05545 PE=3 SV=1	28	3	3	6	141	15.1	6.54	0.857911	1.78726	0.92309	0.904015	1.15864	0.995495	1.12972	1.09462	0.82587	0.0261964
A0A2N3Y287	Uncharacterized protein DUF2505	A8926_4926		Uncharacterized protein DUF2505 OS=Saccharopolyspora spinosa OX=60894 GN=A8926_4926 PE=4 SV=1	23	3	4	8	167	18.4	5.43	0.991148	1.78726	0.908931	0.939335	1.14182	1.1269	1.14414	1.13762	0.825701	0.00172807
A0A6H1RFJ8	TetR/AcrR family transcriptional regulator	FDZ84_35825		TetR/AcrR family transcriptional regulator OS=Saccharopolyspora sp. ASAGF58 OX=2719023 GN=FDZ84_35825 PE=4 SV=1	45	7	7	19	196	22	5.86	0.967418	1.78726	0.920291	0.942882	1.1583	1.12139	1.14875	1.14282	0.825051	0.000339428
A0A6H1REM1	Winged helix-turn-helix transcriptional regulator	FDZ84_33395		Winged helix-turn-helix transcriptional regulator OS=Saccharopolyspora sp. ASAGF58 OX=2719023 GN=FDZ84_33395 PE=4 SV=1	23	3	3	4	163	17.8	6.38	1.01216	1.78726	0.937616	0.950689	1.14456	1.19576	1.11729	1.15254	0.824867	0.00707086
A0A2N3Y7F8	Xylulokinase	A8926_7004		Xylulokinase OS=Saccharopolyspora spinosa OX=60894 GN=A8926_7004 PE=3 SV=1	4	2	2	3	505	53.3	5.69	0.897652	1.78726	0.969192	0.942603	1.14626	1.20546	1.07694	1.14289	0.824755	0.00997993
A0A6H1RDK6	Phenylacetic acid degradation bifunctional protein PaaZ	paaZ		Phenylacetic acid degradation bifunctional protein PaaZ OS=Saccharopolyspora sp. ASAGF58 OX=2719023 GN=paaZ PE=3 SV=1	43	6	24	69	680	72.1	5.91	0.992931	1.78726	0.935131	0.947076	1.15472	1.1267	1.16996	1.15046	0.823213	0.00165193
A0A6H1R650	Helix-turn-helix domain-containing protein	FDZ84_15835		Helix-turn-helix domain-containing protein OS=Saccharopolyspora sp. ASAGF58 OX=2719023 GN=FDZ84_15835 PE=4 SV=1	19	5	8	16	438	48.7	9.28	0.839333	1.78726	0.924068	0.922676	1.06194	1.10538	1.19674	1.12135	0.822825	0.03291
A0A6H1RH19	Uncharacterized protein	FDZ84_36090		Uncharacterized protein OS=Saccharopolyspora sp. ASAGF58 OX=2719023 GN=FDZ84_36090 PE=4 SV=1	27	7	7	16	271	30	5.1	0.999211	1.78726	0.956295	0.970877	1.15228	1.24939	1.14062	1.18076	0.822245	0.00489551
A0A2N3Y3D6	UPF0678 fatty acid-binding protein-like protein A8926_5416	A8926_5416	FUNCTION: May play a role in the intracellular transport of hydrophobic ligands. {ECO:0000256|HAMAP-Rule:MF_01297, ECO:0000256|SAAS:SAAS00728027}.	UPF0678 fatty acid-binding protein-like protein A8926_5416 OS=Saccharopolyspora spinosa OX=60894 GN=A8926_5416 PE=3 SV=1	17	2	2	5	182	20.1	5.74	1.02681	1.78726	0.892028	0.950675	1.20652	1.13253	1.12959	1.15621	0.822233	0.0120755
A0A6H1RDM1	D-malate dehydrogenase [decarboxylating]	FDZ84_33405		D-malate dehydrogenase [decarboxylating] OS=Saccharopolyspora sp. ASAGF58 OX=2719023 GN=FDZ84_33405 PE=3 SV=1	18	2	5	5	355	38.8	5.12	0.970381	1.78726	0.957256	0.957133	1.11649	1.20719	1.17247	1.16539	0.8213	0.00163382
A0A6H1RCX9	HAD family hydrolase	FDZ84_26040		HAD family hydrolase OS=Saccharopolyspora sp. ASAGF58 OX=2719023 GN=FDZ84_26040 PE=4 SV=1	8	2	9	11	1512	157	6.65	0.929299	1.78726	0.835804	0.92219	1.12611	1.19893	1.04367	1.1229	0.821256	0.0377738
A0A6H1RD38	Aldo/keto reductase	FDZ84_32160		Aldo/keto reductase OS=Saccharopolyspora sp. ASAGF58 OX=2719023 GN=FDZ84_32160 PE=3 SV=1	18	3	6	8	334	36.2	5.76	1.03748	1.78726	0.875688	0.950873	1.12313	1.21045	1.14001	1.15786	0.82123	0.0187053
A0A6H1R366	Uncharacterized protein	FDZ84_03620		Uncharacterized protein OS=Saccharopolyspora sp. ASAGF58 OX=2719023 GN=FDZ84_03620 PE=4 SV=1	7	3	3	6	481	52	5.44	1.00447	1.78726	0.884689	0.912132	1.12344	1.02923	1.18037	1.11101	0.820992	0.0372146
A0A2N3XS24	Uncharacterized protein	A8926_0979		Uncharacterized protein OS=Saccharopolyspora spinosa OX=60894 GN=A8926_0979 PE=4 SV=1	7	1	1	2	195	20.8	6.18	0.989319	1.78726	0.939141	0.963418	1.0889	1.17037	1.26144	1.17357	0.82093	0.0154881
A0A6H1R7A8	Pyruvate dehydrogenase	FDZ84_17780		Pyruvate dehydrogenase OS=Saccharopolyspora sp. ASAGF58 OX=2719023 GN=FDZ84_17780 PE=3 SV=1	25	8	15	26	577	61.8	6	0.895219	1.78726	0.980836	0.96124	1.1403	1.28094	1.09367	1.17163	0.820427	0.0328422
A0A4V2YN16	FadR family transcriptional regulator	E1288_12155		FadR family transcriptional regulator OS=Saccharopolyspora sp. 7K502 OX=2530387 GN=E1288_12155 PE=4 SV=1	10	1	2	3	241	26.7	7.71	0.900901	1.78726	0.811784	0.861326	1.09396	1.03002	1.02647	1.05015	0.820195	0.00523873
A0A2N3XTD7	Peptide deformylase	def	FUNCTION: Removes the formyl group from the N-terminal Met of newly synthesized proteins. Requires at least a dipeptide for an efficient rate of reaction. N-terminal L-methionine is a prerequisite for activity but the enzyme has broad specificity at other positions. {ECO:0000256|HAMAP-Rule:MF_00163}.	Peptide deformylase OS=Saccharopolyspora spinosa OX=60894 GN=def PE=3 SV=1	19	1	2	2	192	21	4.73	0.91063	1.78726	0.925145	0.898812	1.12706	1.17737	0.983434	1.09596	0.820117	0.0324012
A0A1I5D589	Protein N-acetyltransferase, RimJ/RimL family	SAMN05421805_10816		Protein N-acetyltransferase, RimJ/RimL family OS=Saccharopolyspora antimicrobica OX=455193 GN=SAMN05421805_10816 PE=4 SV=1	4	1	1	2	204	22.9	4.94	0.862955	1.78726	0.972457	0.927791	1.10493	1.20317	1.08834	1.13215	0.819495	0.0138673
A0A6H1R2W7	Protein translocase subunit SecD	secD		Protein translocase subunit SecD OS=Saccharopolyspora sp. ASAGF58 OX=2719023 GN=secD PE=3 SV=1	13	1	7	10	520	54.7	7.12	1.00528	1.78726	0.830941	0.895057	1.08319	1.03673	1.15791	1.09261	0.81919	0.0395855
A0A2N3XRM3	Protein GrpE	grpE	FUNCTION: Participates actively in the response to hyperosmotic and heat shock by preventing the aggregation of stress-denatured proteins, in association with DnaK and GrpE. It is the nucleotide exchange factor for DnaK and may function as a thermosensor. Unfolded proteins bind initially to DnaJ; upon interaction with the DnaJ-bound protein, DnaK hydrolyzes its bound ATP, resulting in the formati…	Protein GrpE OS=Saccharopolyspora spinosa OX=60894 GN=grpE PE=3 SV=1	22	8	8	13	233	24.9	4.55	0.950321	1.78726	0.879703	0.923773	1.10865	1.1452	1.13706	1.1303	0.817279	0.00113596
A0A6H1R657	Thiamine-phosphate synthase	thiE		Thiamine-phosphate synthase OS=Saccharopolyspora sp. ASAGF58 OX=2719023 GN=thiE PE=3 SV=1	29	1	7	13	223	23.7	5.35	0.934274	1.78726	0.92423	0.94008	1.11603	1.17279	1.16208	1.1503	0.817245	0.000530188
A0A4R4VLD0	Acyl-CoA dehydrogenase	E1181_21460		Acyl-CoA dehydrogenase OS=Saccharopolyspora sp. 16K309 OX=2530384 GN=E1181_21460 PE=3 SV=1	2	2	2	2	717	74.9	5.29	1.03365	1.78726	0.86517	0.92194	1.07077	1.14137	1.1757	1.12928	0.816396	0.0314218
A0A6H1RAA7	Plasmid stabilization protein	FDZ84_24920		Plasmid stabilization protein OS=Saccharopolyspora sp. ASAGF58 OX=2719023 GN=FDZ84_24920 PE=4 SV=1	19	3	4	11	447	45.4	5.25	0.975971	1.78726	0.858328	0.910904	1.14532	1.03133	1.17424	1.11696	0.815517	0.0207658
A0A2N3XWH9	Pyruvate dehydrogenase E1 component	A8926_2693	FUNCTION: Component of the pyruvate dehydrogenase (PDH) complex, that catalyzes the overall conversion of pyruvate to acetyl-CoA and CO(2). {ECO:0000256|PIRNR:PIRNR000156}.	Pyruvate dehydrogenase E1 component OS=Saccharopolyspora spinosa OX=60894 GN=A8926_2693 PE=4 SV=1	34	1	30	74	922	102.7	6.47	1.01756	1.78726	0.982395	0.984784	1.06747	1.26427	1.29181	1.20785	0.81532	0.0377584
A0A6H1RAL5	M81 family metallopeptidase	FDZ84_25745		M81 family metallopeptidase OS=Saccharopolyspora sp. ASAGF58 OX=2719023 GN=FDZ84_25745 PE=4 SV=1	5	2	2	2	526	57.1	4.92	0.984217	1.78726	0.880828	0.938883	1.13678	1.14219	1.18178	1.15359	0.813882	0.00309629
A0A2N3Y564	DNA repair exonuclease SbcCD ATPase subunit	A8926_6098		DNA repair exonuclease SbcCD ATPase subunit OS=Saccharopolyspora spinosa OX=60894 GN=A8926_6098 PE=4 SV=1	0	1	1	1	12679	1357.2	5.3	0.983197	1.78726	0.990724	0.919052	1.10013	1.15777	1.1302	1.12937	0.813775	0.0396847
A0A2N3Y2J9	Lipoate-protein ligase A	A8926_5052		Lipoate-protein ligase A OS=Saccharopolyspora spinosa OX=60894 GN=A8926_5052 PE=4 SV=1	15	2	5	6	248	26.5	5.82	0.837091	1.78726	0.962255	0.929717	1.1192	1.17964	1.12868	1.14251	0.813753	0.0136371
A0A6H1RB12	DNA ligase (ATP)	FDZ84_21585		DNA ligase (ATP) OS=Saccharopolyspora sp. ASAGF58 OX=2719023 GN=FDZ84_21585 PE=4 SV=1	10	2	3	7	370	41.1	5.83	0.997362	1.78726	0.901883	0.947409	1.19436	1.1418	1.15745	1.16454	0.81355	0.00238887
A0A4R4YEG6	Uncharacterized protein	E1288_27090		Uncharacterized protein OS=Saccharopolyspora sp. 7K502 OX=2530387 GN=E1288_27090 PE=4 SV=1	3	1	1	1	335	34.9	6.79	1.01798	1.78726	0.8824	0.939124	1.15096	1.11439	1.19894	1.15476	0.813263	0.010478
A0A2N3Y7D8	Uncharacterized protein	A8926_7003		Uncharacterized protein OS=Saccharopolyspora spinosa OX=60894 GN=A8926_7003 PE=4 SV=1	27	4	4	8	155	17.4	5.01	0.983937	1.78726	0.863901	0.881329	1.13496	1.08224	1.04111	1.0861	0.81146	0.0287575
A0A2N3XQK9	Adenylate kinase	adk	FUNCTION: Catalyzes the reversible transfer of the terminal phosphate group between ATP and AMP. Plays an important role in cellular energy homeostasis and in adenine nucleotide metabolism. {ECO:0000256|HAMAP-Rule:MF_00235}.	Adenylate kinase OS=Saccharopolyspora spinosa OX=60894 GN=adk PE=3 SV=1	70	2	14	55	183	20.3	4.91	1.07521	1.78726	0.826776	0.93099	1.11707	1.183	1.15147	1.15051	0.809195	0.0460884
A0A6H1RDA2	GNAT family N-acetyltransferase	FDZ84_26845		GNAT family N-acetyltransferase OS=Saccharopolyspora sp. ASAGF58 OX=2719023 GN=FDZ84_26845 PE=3 SV=1	34	7	11	14	424	46.5	5.27	1.00505	1.78726	0.931924	0.946935	1.13568	1.26413	1.11113	1.17031	0.809129	0.0164954
A0A6H1R8V0	Uncharacterized protein	FDZ84_21555		Uncharacterized protein OS=Saccharopolyspora sp. ASAGF58 OX=2719023 GN=FDZ84_21555 PE=4 SV=1	11	1	1	1	99	11.2	4.74	0.974777	1.78726	0.925788	0.939128	1.21392	1.2391	1.03181	1.16161	0.808469	0.0303796
A0A2N3Y2N8	Methylenetetrahydromethanopterin reductase	A8926_5122		Methylenetetrahydromethanopterin reductase OS=Saccharopolyspora spinosa OX=60894 GN=A8926_5122 PE=4 SV=1	20	5	5	9	332	36.4	5.91	0.894625	1.78726	0.933598	0.905573	1.08852	1.03417	1.23844	1.12038	0.808274	0.0266226
A0A2N3Y0S1	Amidohydro-rel domain-containing protein	A8926_4346		Amidohydro-rel domain-containing protein OS=Saccharopolyspora spinosa OX=60894 GN=A8926_4346 PE=4 SV=1	5	2	2	2	385	43.5	5.55	0.987676	1.78726	0.891474	0.921248	1.14048	1.17146	1.11014	1.14069	0.807622	0.00433296
A0A6H1R3V5	Acylphosphatase	FDZ84_05335		Acylphosphatase OS=Saccharopolyspora sp. ASAGF58 OX=2719023 GN=FDZ84_05335 PE=3 SV=1	27	2	2	3	97	10.5	8.27	1.06172	1.78726	0.873532	0.935522	1.1091	1.11641	1.24997	1.1585	0.807531	0.0459281
A0A6H1RDI8	Methyltransferase domain-containing protein	FDZ84_32180		Methyltransferase domain-containing protein OS=Saccharopolyspora sp. ASAGF58 OX=2719023 GN=FDZ84_32180 PE=3 SV=1	5	1	1	1	244	25.5	6.33	0.992712	1.78726	0.833886	0.917429	1.08238	1.2055	1.12296	1.13695	0.806925	0.019991
A4F9I8	Alcohol dehydrogenase, zinc-binding domain protein	SACE_1391		Alcohol dehydrogenase, zinc-binding domain protein OS=Saccharopolyspora erythraea (strain ATCC 11635 / DSM 40517 / JCM 4748 / NBRC 13426 / NCIMB 8594 / NRRL 2338) OX=405948 GN=SACE_1391 PE=3 SV=1	3	1	1	1	366	38.2	5.47	0.868926	1.78726	0.875907	0.913893	1.12854	1.13172	1.13861	1.13296	0.806644	0.0062465
A0A4R4Z770	Dipeptidase PepE	pepE		Dipeptidase PepE OS=Saccharopolyspora sp. 7K502 OX=2530387 GN=pepE PE=3 SV=1	15	2	3	3	239	25.6	5.58	0.838865	1.78726	0.888074	0.85115	1.12808	0.929606	1.10999	1.05589	0.806095	0.0362934
A0A4R4W4B4	Glycosyltransferase family 2 protein	E1181_03865		Glycosyltransferase family 2 protein OS=Saccharopolyspora sp. 16K309 OX=2530384 GN=E1181_03865 PE=4 SV=1	7	1	3	5	286	31.1	7.55	1.00278	1.78726	0.943417	0.927715	1.2114	1.17707	1.06733	1.15193	0.805355	0.0262201
A0A5Q3QDA9	ATP synthase subunit beta	atpD	FUNCTION: Produces ATP from ADP in the presence of a proton gradient across the membrane. The catalytic sites are hosted primarily by the beta subunits. {ECO:0000256|HAMAP-Rule:MF_01347}.	ATP synthase subunit beta OS=Saccharopolyspora coralli OX=2665642 GN=atpD PE=3 SV=1	32	1	10	42	477	52.2	5.08	0.907405	1.78726	1.00131	0.955794	1.10128	1.27571	1.185	1.18733	0.804993	0.0155181
A0A6H1R9U4	Uncharacterized protein	FDZ84_18885		Uncharacterized protein OS=Saccharopolyspora sp. ASAGF58 OX=2719023 GN=FDZ84_18885 PE=4 SV=1	44	2	2	4	79	8.6	8.56	0.842535	1.78726	1.0204	0.936768	1.1716	1.12429	1.19625	1.16405	0.804751	0.0151555
A0A1H2UTV6	Two component transcriptional regulator, LuxR family	SAMN05216215_100490		Two component transcriptional regulator, LuxR family OS=Saccharopolyspora shandongensis OX=418495 GN=SAMN05216215_100490 PE=4 SV=1	5	1	1	1	220	23.6	6.06	1.10339	1.78726	0.823874	0.961059	1.23823	1.1907	1.15804	1.19566	0.80379	0.0492024
A0A6H1RF61	FadR family transcriptional regulator	FDZ84_36005		FadR family transcriptional regulator OS=Saccharopolyspora sp. ASAGF58 OX=2719023 GN=FDZ84_36005 PE=4 SV=1	13	2	3	5	241	26.7	7.71	0.882488	1.78726	0.912208	0.911505	1.12053	1.11025	1.17405	1.13495	0.803127	0.000976465
A0A6H1RC41	SDR family NAD(P)-dependent oxidoreductase	FDZ84_24275		SDR family NAD(P)-dependent oxidoreductase OS=Saccharopolyspora sp. ASAGF58 OX=2719023 GN=FDZ84_24275 PE=4 SV=1	5	7	15	21	4923	516.5	5.17	1.09137	1.78726	0.964748	0.988205	1.30514	1.24964	1.14174	1.23217	0.802002	0.0279142
A0A073AXH0	Methionine synthase	GU90_13865	FUNCTION: Catalyzes the transfer of a methyl group from methyl-cobalamin to homocysteine, yielding enzyme-bound cob(I)alamin and methionine. Subsequently, remethylates the cofactor using methyltetrahydrofolate. {ECO:0000256|PIRNR:PIRNR000381}.	Methionine synthase OS=Saccharopolyspora rectivirgula OX=28042 GN=GU90_13865 PE=3 SV=1	10	2	12	19	1188	130.7	4.97	0.986695	1.78726	0.869722	0.915319	1.14812	1.10731	1.16885	1.14143	0.801907	0.0050079
A0A1H3GG90	DNA-binding transcriptional regulator, MerR family	SAMN05216215_1018146		DNA-binding transcriptional regulator, MerR family OS=Saccharopolyspora shandongensis OX=418495 GN=SAMN05216215_1018146 PE=4 SV=1	7	1	1	1	110	12.1	5.76	0.837633	1.78726	0.908091	0.91322	1.04261	1.26583	1.11122	1.13989	0.801148	0.0471864
A0A5M7C1Z9	Bifunctional purine biosynthesis protein PurH	purH		Bifunctional purine biosynthesis protein PurH OS=Saccharopolyspora hirsuta OX=1837 GN=purH PE=3 SV=1	37	1	17	52	521	54.6	5.53	1.03946	1.78726	0.849477	0.922461	1.14108	1.16265	1.15151	1.15175	0.800924	0.0181682
A0A1H3BZI3	30S ribosomal protein S11	rpsK	FUNCTION: Located on the platform of the 30S subunit, it bridges several disparate RNA helices of the 16S rRNA. Forms part of the Shine-Dalgarno cleft in the 70S ribosome. {ECO:0000256|HAMAP-Rule:MF_01310}.	30S ribosomal protein S11 OS=Saccharopolyspora shandongensis OX=418495 GN=rpsK PE=3 SV=1	25	5	5	28	134	14.3	11.27	0.89235	1.78726	0.895066	0.931558	1.18735	1.11312	1.19216	1.16421	0.800165	0.00702242
A0A1I6TUF3	3-oxoacyl-[acyl-carrier-protein] synthase 3	fabH	FUNCTION: Catalyzes the condensation reaction of fatty acid synthesis by the addition to an acyl acceptor of two carbons from malonyl-ACP. Catalyzes the first condensation reaction which initiates fatty acid synthesis and may therefore play a role in governing the total rate of fatty acid production. Possesses both acetoacetyl-ACP synthase and acetyl transacylase activities. Its substrate specifi…	3-oxoacyl-[acyl-carrier-protein] synthase 3 OS=Saccharopolyspora flava OX=95161 GN=fabH PE=3 SV=1	10	1	4	7	326	34	4.96	1.11007	1.78726	0.912157	0.959087	1.15445	1.19173	1.252	1.19939	0.799644	0.0433024
A0A6H1QZZ5	ABC transporter substrate-binding protein	FDZ84_02160		ABC transporter substrate-binding protein OS=Saccharopolyspora sp. ASAGF58 OX=2719023 GN=FDZ84_02160 PE=4 SV=1	25	6	10	14	596	65.1	5.63	0.970848	1.78726	0.903591	0.909135	1.07778	1.09949	1.23536	1.13754	0.799211	0.0189672
A0A1H6CFQ5	Orotidine 5'-phosphate decarboxylase	pyrF		Orotidine 5'-phosphate decarboxylase OS=Saccharopolyspora jiangxiensis OX=418522 GN=pyrF PE=3 SV=1	11	1	2	2	281	29.3	5.06	0.919176	1.78726	0.830709	0.898984	1.11172	1.11101	1.15415	1.12563	0.798651	0.00391596
A0A6H1RAB5	Histidine triad nucleotide-binding protein	FDZ84_19350		Histidine triad nucleotide-binding protein OS=Saccharopolyspora sp. ASAGF58 OX=2719023 GN=FDZ84_19350 PE=4 SV=1	26	1	3	5	121	13.3	5.81	0.944277	1.78726	0.896322	0.938903	1.08244	1.22963	1.22204	1.17804	0.797006	0.0108438
A0A1H3J7L7	Uncharacterized protein	SAMN05216215_102538		Uncharacterized protein OS=Saccharopolyspora shandongensis OX=418495 GN=SAMN05216215_102538 PE=4 SV=1	24	1	2	4	79	8.6	5.41	0.896406	1.78726	0.843599	0.873671	0.991216	1.13592	1.1617	1.09628	0.796943	0.0158159
A0A6H1QZD4	Glycoside hydrolase family 15 protein	FDZ84_00535		Glycoside hydrolase family 15 protein OS=Saccharopolyspora sp. ASAGF58 OX=2719023 GN=FDZ84_00535 PE=4 SV=1	10	3	5	7	600	65.8	6.3	0.967599	1.78726	0.914951	0.933257	1.17996	1.13002	1.20377	1.17125	0.796806	0.00100889
A0A2N3Y8T4	XPB/Ssl2-like helicase family protein	A8926_7502		XPB/Ssl2-like helicase family protein OS=Saccharopolyspora spinosa OX=60894 GN=A8926_7502 PE=4 SV=1	3	1	2	4	804	87.2	5.48	0.778314	1.78726	0.920783	0.887895	1.1445	1.07035	1.12848	1.11444	0.796715	0.0201209
A0A2N3XZX2	Putative amidohydrolase	A8926_4018		Putative amidohydrolase OS=Saccharopolyspora spinosa OX=60894 GN=A8926_4018 PE=4 SV=1	4	1	1	2	314	33.6	5.43	1.11691	1.78726	0.830565	0.949477	1.21783	1.20152	1.16191	1.19375	0.795371	0.0496006
A0A2N3XTA5	LacI family transcriptional regulator	A8926_1498		LacI family transcriptional regulator OS=Saccharopolyspora spinosa OX=60894 GN=A8926_1498 PE=4 SV=1	42	13	13	28	366	39.4	6.89	0.927504	1.78726	0.988386	0.953086	1.1878	1.30944	1.09774	1.19833	0.795346	0.0185794
A0A073B5U5	Uncharacterized protein	GU90_17820		Uncharacterized protein OS=Saccharopolyspora rectivirgula OX=28042 GN=GU90_17820 PE=4 SV=1	2	1	1	1	412	41.3	4.98	1.13476	1.78726	0.89101	0.971965	1.17642	1.23955	1.25188	1.22262	0.794989	0.0415624
A0A2N3Y469	Glycolate oxidase	A8926_5703		Glycolate oxidase OS=Saccharopolyspora spinosa OX=60894 GN=A8926_5703 PE=4 SV=1	18	5	6	13	466	48.3	5.07	1.05929	1.78726	0.877933	0.942365	1.15628	1.25972	1.14088	1.18563	0.794825	0.0248266
A0A561TZS6	Antitoxin protein of toxin-antitoxin system	FHU35_17267		Antitoxin protein of toxin-antitoxin system OS=Saccharopolyspora dendranthemae OX=1181886 GN=FHU35_17267 PE=4 SV=1	9	2	2	3	98	9.9	5.58	0.957355	1.78726	0.860456	0.908901	1.12252	1.19203	1.12018	1.14491	0.793861	0.00297048
A0A1I5KY78	Transcriptional regulator PadR-like family protein	SAMN05421805_12863		Transcriptional regulator PadR-like family protein OS=Saccharopolyspora antimicrobica OX=455193 GN=SAMN05421805_12863 PE=4 SV=1	5	1	1	2	192	21.6	6.35	0.863829	1.78726	0.950263	0.926245	1.14514	1.1721	1.18374	1.16699	0.793701	0.00198462
A0A6H1R6E6	Alpha/beta hydrolase	FDZ84_11040		Alpha/beta hydrolase OS=Saccharopolyspora sp. ASAGF58 OX=2719023 GN=FDZ84_11040 PE=4 SV=1	18	3	3	4	265	27.5	4.81	0.944917	1.78726	0.922942	0.927412	1.15149	1.21312	1.14193	1.16885	0.793442	0.000557415
A0A6H1R8N2	Lactonase family protein	FDZ84_21650		Lactonase family protein OS=Saccharopolyspora sp. ASAGF58 OX=2719023 GN=FDZ84_21650 PE=4 SV=1	27	1	8	25	351	37.2	5.24	1.04227	1.78726	0.866198	0.914374	1.19624	1.14364	1.12101	1.15363	0.792607	0.0248619
A0A6H1R0S1	Pyridoxal 5'-phosphate synthase subunit PdxT	pdxT		Pyridoxal 5'-phosphate synthase subunit PdxT OS=Saccharopolyspora sp. ASAGF58 OX=2719023 GN=pdxT PE=3 SV=1	44	6	6	11	218	23.2	5.19	0.997133	1.78726	0.883801	0.941099	1.09242	1.20198	1.268	1.18747	0.792527	0.0154188
A0A6H1RCN3	GntR family transcriptional regulator	FDZ84_25755		GntR family transcriptional regulator OS=Saccharopolyspora sp. ASAGF58 OX=2719023 GN=FDZ84_25755 PE=4 SV=1	21	4	4	4	228	25.6	6.38	1.00889	1.78726	0.909537	0.938862	1.15247	1.2629	1.14028	1.18522	0.792143	0.00936915
A0A6H1RH38	Aldo/keto reductase	FDZ84_35725		Aldo/keto reductase OS=Saccharopolyspora sp. ASAGF58 OX=2719023 GN=FDZ84_35725 PE=4 SV=1	20	7	7	16	346	38.2	6.65	0.893927	1.78726	0.937767	0.932022	1.14748	1.18967	1.19478	1.17731	0.791655	0.000645652
A0A6H1R6U9	Tryptophan--tRNA ligase	trpS		Tryptophan--tRNA ligase OS=Saccharopolyspora sp. ASAGF58 OX=2719023 GN=trpS PE=3 SV=1	29	9	9	17	321	35.4	6.44	0.927709	1.78726	0.945478	0.930875	1.18659	1.19868	1.14256	1.17594	0.791598	0.000195902
A0A2N3XWU7	Glutamine-dependent NAD(+) synthetase	nadE	FUNCTION: Catalyzes the ATP-dependent amidation of deamido-NAD to form NAD. Uses L-glutamine as a nitrogen source. {ECO:0000256|HAMAP-Rule:MF_02090}.	Glutamine-dependent NAD(+) synthetase OS=Saccharopolyspora spinosa OX=60894 GN=nadE PE=3 SV=1	13	1	4	6	581	62.8	5.1	1.00371	1.78726	0.866582	0.939066	1.274	1.21705	1.06858	1.18654	0.79143	0.0275478
A0A6H1R589	Nitroreductase	FDZ84_13305		Nitroreductase OS=Saccharopolyspora sp. ASAGF58 OX=2719023 GN=FDZ84_13305 PE=4 SV=1	14	1	1	2	207	22.6	4.92	0.891024	1.78726	0.96695	0.896268	1.23364	1.06644	1.10303	1.13437	0.790101	0.020712
A0A6H1QZP0	Uncharacterized protein	FDZ84_01550		Uncharacterized protein OS=Saccharopolyspora sp. ASAGF58 OX=2719023 GN=FDZ84_01550 PE=4 SV=1	2	2	2	3	1027	111.8	5.39	0.921358	1.78726	0.973461	0.973472	1.22095	1.31706	1.15955	1.23252	0.789822	0.0091405
A0A6H1R2M7	Cytidine deaminase	FDZ84_07860		Cytidine deaminase OS=Saccharopolyspora sp. ASAGF58 OX=2719023 GN=FDZ84_07860 PE=4 SV=1	23	2	2	3	126	13.1	4.67	0.910683	1.78726	0.929409	0.911037	1.10118	1.11292	1.24682	1.15364	0.789708	0.00714597
A0A6H1RD35	Gamma carbonic anhydrase family protein	FDZ84_31550		Gamma carbonic anhydrase family protein OS=Saccharopolyspora sp. ASAGF58 OX=2719023 GN=FDZ84_31550 PE=4 SV=1	11	1	2	3	176	17.8	5.99	1.06048	1.78726	0.891872	0.942999	1.22496	1.18047	1.17719	1.19421	0.789644	0.0145423
A0A1I6P3D3	Uncharacterized protein	SAMN05660874_00419		Uncharacterized protein OS=Saccharopolyspora flava OX=95161 GN=SAMN05660874_00419 PE=4 SV=1	14	1	1	1	97	10.7	6.3	1.00558	1.78726	0.856058	0.906689	1.12682	1.20256	1.11727	1.14888	0.789192	0.01265
A0A6H1RD98	LuxR family transcriptional regulator	FDZ84_27285		LuxR family transcriptional regulator OS=Saccharopolyspora sp. ASAGF58 OX=2719023 GN=FDZ84_27285 PE=4 SV=1	7	5	5	8	774	86	6.54	0.975396	1.78726	0.926133	0.955749	1.18177	1.34255	1.11386	1.21273	0.788099	0.0208428
A0A4R4YR99	NAD(P)/FAD-dependent oxidoreductase	E1288_23920		NAD(P)/FAD-dependent oxidoreductase OS=Saccharopolyspora sp. 7K502 OX=2530387 GN=E1288_23920 PE=4 SV=1	40	1	13	34	440	48	7.93	0.823621	1.78726	1.00993	0.920957	1.14587	1.2079	1.15251	1.16876	0.787979	0.0124877
A0A2N3Y5T1	Parallel beta-helix repeat protein	A8926_6350		Parallel beta-helix repeat protein OS=Saccharopolyspora spinosa OX=60894 GN=A8926_6350 PE=4 SV=1	3	1	1	1	584	62.5	6.27	1.07424	1.78726	0.87645	0.955437	1.2617	1.13234	1.24663	1.21356	0.787303	0.0240682
A0A2N3Y335	Enolase-phosphatase E1	mtnC	FUNCTION: Bifunctional enzyme that catalyzes the enolization of 2,3-diketo-5-methylthiopentyl-1-phosphate (DK-MTP-1-P) into the intermediate 2-hydroxy-3-keto-5-methylthiopentenyl-1-phosphate (HK-MTPenyl-1-P), which is then dephosphorylated to form the acireductone 1,2-dihydroxy-3-keto-5-methylthiopentene (DHK-MTPene). {ECO:0000256|HAMAP-Rule:MF_01681}.	Enolase-phosphatase E1 OS=Saccharopolyspora spinosa OX=60894 GN=mtnC PE=3 SV=1	15	3	3	4	239	25.3	4.82	1.09678	1.78726	0.85254	0.927731	1.21791	1.1319	1.18548	1.17843	0.78726	0.0469536
A0A6H1R3A8	Alpha/beta hydrolase	FDZ84_08640		Alpha/beta hydrolase OS=Saccharopolyspora sp. ASAGF58 OX=2719023 GN=FDZ84_08640 PE=4 SV=1	6	1	2	4	362	38.8	6.81	0.783191	1.78726	0.911925	0.887239	1.07057	1.19035	1.12054	1.12716	0.787149	0.0204968
A0A6H1R2Y0	Malate synthase	aceB		Malate synthase OS=Saccharopolyspora sp. ASAGF58 OX=2719023 GN=aceB PE=3 SV=1	32	5	19	48	530	58.9	5.48	0.922829	1.78726	0.980973	0.93442	1.26758	1.13766	1.15617	1.18714	0.78712	0.00589694
A0A2N3Y7H3	Uncharacterized protein	A8926_7030		Uncharacterized protein OS=Saccharopolyspora spinosa OX=60894 GN=A8926_7030 PE=4 SV=1	14	1	1	1	66	7.7	12	0.998174	1.78726	0.951823	0.939296	1.09282	1.27567	1.21218	1.19356	0.786972	0.0180628
A0A6H1RBZ3	Chitinase	FDZ84_27065		Chitinase OS=Saccharopolyspora sp. ASAGF58 OX=2719023 GN=FDZ84_27065 PE=4 SV=1	8	3	3	5	338	36.8	5.94	0.883217	1.78726	0.902926	0.88481	1.1273	1.06526	1.18082	1.12446	0.786873	0.00234624
A0A5M7BXS9	Division/cell wall cluster transcriptional repressor MraZ	mraZ		Division/cell wall cluster transcriptional repressor MraZ OS=Saccharopolyspora hirsuta OX=1837 GN=mraZ PE=3 SV=1	48	1	7	10	143	16.4	5.87	1.06046	1.78726	0.84411	0.947679	1.27504	1.1448	1.19522	1.20502	0.786444	0.0245558
A0A6H1RAT1	Hydrogenase	FDZ84_26775		Hydrogenase OS=Saccharopolyspora sp. ASAGF58 OX=2719023 GN=FDZ84_26775 PE=4 SV=1	31	10	13	19	589	66.5	5.73	1.06276	1.78726	0.821902	0.914752	1.08876	1.22265	1.17896	1.16346	0.786233	0.0423243
A0A6H1R203	Carbohydrate kinase	FDZ84_01160		Carbohydrate kinase OS=Saccharopolyspora sp. ASAGF58 OX=2719023 GN=FDZ84_01160 PE=4 SV=1	30	7	11	17	487	51	5.21	1.02262	1.78726	0.896297	0.947764	1.19564	1.22148	1.2078	1.20831	0.784374	0.00261434
A0A6H1R785	Uncharacterized protein	FDZ84_13240		Uncharacterized protein OS=Saccharopolyspora sp. ASAGF58 OX=2719023 GN=FDZ84_13240 PE=4 SV=1	10	1	1	1	113	12.5	7.05	0.77873	1.78726	1.00641	0.914818	1.12608	1.22073	1.15322	1.16668	0.784122	0.0282104
A0A6H1RHK3	NADH:flavin oxidoreductase/NADH oxidase	FDZ84_31565		NADH:flavin oxidoreductase/NADH oxidase OS=Saccharopolyspora sp. ASAGF58 OX=2719023 GN=FDZ84_31565 PE=4 SV=1	41	12	12	23	389	42.9	6.24	0.850064	1.78726	0.996501	0.960589	1.18997	1.2755	1.20987	1.22511	0.784084	0.0130007
A0A6H1R3X9	Uncharacterized protein	FDZ84_10685		Uncharacterized protein OS=Saccharopolyspora sp. ASAGF58 OX=2719023 GN=FDZ84_10685 PE=4 SV=1	35	3	3	4	99	10.3	4.32	1.02856	1.78726	0.800692	0.912531	1.1987	1.10432	1.19096	1.16466	0.783518	0.0253337
A0A6H1RAB4	Aminotransferase class I/II-fold pyridoxal phosphate-dependent enzyme	FDZ84_25750		Aminotransferase class I/II-fold pyridoxal phosphate-dependent enzyme OS=Saccharopolyspora sp. ASAGF58 OX=2719023 GN=FDZ84_25750 PE=3 SV=1	2	1	1	1	409	43.6	5.68	1.09736	1.78726	0.875494	0.966322	1.25985	1.20196	1.23945	1.23375	0.783239	0.0181091
A0A6H1R7H2	Uncharacterized protein	FDZ84_18195		Uncharacterized protein OS=Saccharopolyspora sp. ASAGF58 OX=2719023 GN=FDZ84_18195 PE=4 SV=1	6	1	5	5	800	87.8	5.58	0.804502	1.78726	0.715437	0.742207	0.905352	0.951326	0.98862	0.948432	0.782562	0.00639558
A0A6H1REY5	Aldehyde dehydrogenase	FDZ84_30600		Aldehyde dehydrogenase OS=Saccharopolyspora sp. ASAGF58 OX=2719023 GN=FDZ84_30600 PE=3 SV=1	12	5	5	5	513	52.4	5.71	0.974291	1.78726	0.908739	0.939106	1.22198	1.19271	1.1909	1.20186	0.781376	0.000260727
Q93EK2	Putative TDP-4-keto-6-deoxyglucose 3,5 epimerase	epi		Putative TDP-4-keto-6-deoxyglucose 3,5 epimerase OS=Saccharopolyspora spinosa OX=60894 GN=epi PE=3 SV=1	15	2	3	7	202	22.1	4.89	0.970185	1.78726	0.997	0.936564	1.21216	1.17887	1.20667	1.19923	0.78097	0.0057431
A0A6H1R920	Glutamine synthetase	glnA		Glutamine synthetase OS=Saccharopolyspora sp. ASAGF58 OX=2719023 GN=glnA PE=3 SV=1	40	6	12	36	447	50	5.36	0.741763	1.78726	1.02866	0.925339	1.17229	1.19146	1.19155	1.1851	0.78081	0.0480336
A0A6H1R4W9	UDP-glucose 6-dehydrogenase	FDZ84_12240		UDP-glucose 6-dehydrogenase OS=Saccharopolyspora sp. ASAGF58 OX=2719023 GN=FDZ84_12240 PE=3 SV=1	15	6	6	7	436	45.9	4.91	0.888213	1.78726	0.978526	0.938459	1.16453	1.2575	1.18656	1.20286	0.780188	0.00238426
A0A5M7C9D8	Helix-turn-helix domain-containing protein	F1721_02820		Helix-turn-helix domain-containing protein OS=Saccharopolyspora hirsuta OX=1837 GN=F1721_02820 PE=4 SV=1	8	2	2	3	289	32	5.3	0.935421	1.78726	0.972808	0.970363	1.2885	1.36419	1.08	1.24423	0.77989	0.0348033
A4FAC2	Cytochrome c oxidase subunit 2	ctaC	FUNCTION: Subunits I and II form the functional core of the enzyme complex. Electrons originating in cytochrome c are transferred via heme a and Cu(A) to the binuclear center formed by heme a3 and Cu(B). {ECO:0000256|RuleBase:RU004024}.	Cytochrome c oxidase subunit 2 OS=Saccharopolyspora erythraea (strain ATCC 11635 / DSM 40517 / JCM 4748 / NBRC 13426 / NCIMB 8594 / NRRL 2338) OX=405948 GN=ctaC PE=3 SV=1	15	1	4	9	302	33.8	6.79	1.03383	1.78726	0.865594	0.915062	1.13674	1.25774	1.1276	1.17403	0.77942	0.0237756
A0A2N3Y8F9	Uncharacterized protein	A8926_7380		Uncharacterized protein OS=Saccharopolyspora spinosa OX=60894 GN=A8926_7380 PE=4 SV=1	36	5	6	14	151	17.6	7.15	0.881924	1.78726	0.954472	0.92083	1.21786	1.05544	1.27185	1.18172	0.77923	0.0188473
A0A6H1R434	Dihydroxy-acid dehydratase	ilvD		Dihydroxy-acid dehydratase OS=Saccharopolyspora sp. ASAGF58 OX=2719023 GN=ilvD PE=3 SV=1	31	10	16	33	614	64.8	5.63	1.11946	1.78726	0.86119	0.946692	1.21496	1.23376	1.19699	1.21524	0.779018	0.0367357
A4F682	Probable aminopeptidase	SACE_0204		Probable aminopeptidase OS=Saccharopolyspora erythraea (strain ATCC 11635 / DSM 40517 / JCM 4748 / NBRC 13426 / NCIMB 8594 / NRRL 2338) OX=405948 GN=SACE_0204 PE=3 SV=1	13	1	4	5	513	52.8	5.12	1.02783	1.78726	0.844612	0.880051	1.08742	1.1572	1.14734	1.13065	0.778356	0.0353311
A0A1H3PNX2	Succinyldiaminopimelate desuccinylase	SAMN05216215_104313		Succinyldiaminopimelate desuccinylase OS=Saccharopolyspora shandongensis OX=418495 GN=SAMN05216215_104313 PE=4 SV=1	12	1	5	9	393	41.7	5.66	1.07573	1.78726	0.895565	0.927477	1.22666	1.20666	1.14481	1.19271	0.777621	0.0316366
A0A6H1R1A2	Penicillin-binding protein	FDZ84_04950		Penicillin-binding protein OS=Saccharopolyspora sp. ASAGF58 OX=2719023 GN=FDZ84_04950 PE=4 SV=1	38	2	18	47	607	62.8	5.11	1.01478	1.78726	0.828175	0.903056	1.17706	1.0647	1.24248	1.16142	0.777548	0.0284804
A4FAK3	LexA repressor	lexA	FUNCTION: Represses a number of genes involved in the response to DNA damage (SOS response), including recA and lexA. In the presence of single-stranded DNA, RecA interacts with LexA causing an autocatalytic cleavage which disrupts the DNA-binding part of LexA, leading to derepression of the SOS regulon and eventually DNA repair. {ECO:0000256|HAMAP-Rule:MF_00015}.	LexA repressor OS=Saccharopolyspora erythraea (strain ATCC 11635 / DSM 40517 / JCM 4748 / NBRC 13426 / NCIMB 8594 / NRRL 2338) OX=405948 GN=lexA PE=3 SV=1	20	1	3	6	240	25.9	4.91	1.09541	1.78726	0.911547	0.951965	1.1982	1.33537	1.13953	1.22437	0.777517	0.044228
A0A2N3Y4B6	Biflaviolin synthase	A8926_5736		Biflaviolin synthase OS=Saccharopolyspora spinosa OX=60894 GN=A8926_5736 PE=3 SV=1	2	1	1	1	402	44.3	6.95	0.851414	1.78726	0.871478	0.92697	1.0822	1.21957	1.27588	1.19255	0.777304	0.0384296
A0A6H1RHS7	Recombinase RecA	FDZ84_01485		Recombinase RecA OS=Saccharopolyspora sp. ASAGF58 OX=2719023 GN=FDZ84_01485 PE=4 SV=1	46	5	5	5	109	11.5	4.78	0.918391	1.78726	0.887128	0.91313	1.01446	1.26904	1.24161	1.17504	0.777107	0.0328929
A0A2N3XPM1	Uncharacterized protein DUF1707	A8926_0080		Uncharacterized protein DUF1707 OS=Saccharopolyspora spinosa OX=60894 GN=A8926_0080 PE=4 SV=1	22	3	3	3	125	14	8.03	0.99202	1.78726	0.886341	0.928637	1.15997	1.16952	1.25819	1.19589	0.776523	0.00401137
A0A2N3XZA5	TetR family transcriptional regulator	A8926_3751		TetR family transcriptional regulator OS=Saccharopolyspora spinosa OX=60894 GN=A8926_3751 PE=4 SV=1	24	5	5	5	216	23.2	5.69	0.937575	1.78726	0.884044	0.919651	1.17295	1.16373	1.21698	1.18455	0.776372	0.000397382
A0A2N3Y451	Uncharacterized protein	A8926_5708		Uncharacterized protein OS=Saccharopolyspora spinosa OX=60894 GN=A8926_5708 PE=4 SV=1	34	2	8	15	292	32.2	5.96	0.703478	1.78726	0.712677	0.707168	0.910193	0.87171	0.951367	0.91109	0.776178	0.000919426
A0A2N3Y7J4	Uncharacterized protein	A8926_7055		Uncharacterized protein OS=Saccharopolyspora spinosa OX=60894 GN=A8926_7055 PE=4 SV=1	23	6	6	11	281	31.1	4.63	0.914048	1.78726	0.933183	0.928088	1.20916	1.14319	1.23997	1.19744	0.775059	0.000790035
A0A2N3XVD5	Uncharacterized protein	A8926_2258		Uncharacterized protein OS=Saccharopolyspora spinosa OX=60894 GN=A8926_2258 PE=4 SV=1	70	5	5	8	96	10.6	4.79	1.10851	1.78726	0.828678	0.948751	1.20487	1.27952	1.18806	1.22415	0.775027	0.0349627
A0A6H1R2L5	Signal peptidase I	lepB		Signal peptidase I OS=Saccharopolyspora sp. ASAGF58 OX=2719023 GN=lepB PE=3 SV=1	49	9	9	23	304	32.7	6.02	1.05075	1.78726	0.851192	0.90268	1.15886	1.1547	1.18234	1.1653	0.774632	0.025558
A0A2N3Y379	Oxepin-CoA hydrolase/3-oxo-5,6-dehydrosuberyl-CoA semialdehyde dehydrogenase	A8926_5333		Oxepin-CoA hydrolase/3-oxo-5,6-dehydrosuberyl-CoA semialdehyde dehydrogenase OS=Saccharopolyspora spinosa OX=60894 GN=A8926_5333 PE=3 SV=1	38	3	22	78	680	72	6.07	0.826859	1.78726	0.955308	0.922582	1.17292	1.2092	1.1925	1.19154	0.774277	0.00567685
A0A6H1R3X6	Uncharacterized protein	FDZ84_10720		Uncharacterized protein OS=Saccharopolyspora sp. ASAGF58 OX=2719023 GN=FDZ84_10720 PE=4 SV=1	10	1	1	1	93	9.9	5.16	0.912551	1.78726	0.836409	0.888218	1.19795	1.12346	1.12149	1.14763	0.773957	0.00199221
A0A6H1R7B7	Phage tail protein	FDZ84_12560		Phage tail protein OS=Saccharopolyspora sp. ASAGF58 OX=2719023 GN=FDZ84_12560 PE=4 SV=1	26	5	5	7	216	22.7	4.81	0.960309	1.78726	0.90087	0.908454	1.2577	1.06691	1.19835	1.17432	0.7736	0.0134369
A0A6H1R9B5	M67 family metallopeptidase	FDZ84_17705		M67 family metallopeptidase OS=Saccharopolyspora sp. ASAGF58 OX=2719023 GN=FDZ84_17705 PE=4 SV=1	62	6	6	14	151	17	4.89	1.05741	1.78726	0.82444	0.90053	1.21653	1.07076	1.20912	1.16547	0.772675	0.0445469
A0A6H1RB40	Response regulator transcription factor	FDZ84_21760		Response regulator transcription factor OS=Saccharopolyspora sp. ASAGF58 OX=2719023 GN=FDZ84_21760 PE=4 SV=1	7	1	1	1	231	24.7	6.42	0.816295	1.78726	0.855777	0.852736	1.08858	1.12455	1.09819	1.10378	0.772564	0.000393412
A0A6H1RAB0	GMC family oxidoreductase	FDZ84_25655		GMC family oxidoreductase OS=Saccharopolyspora sp. ASAGF58 OX=2719023 GN=FDZ84_25655 PE=3 SV=1	6	3	3	4	502	54.1	6	0.782117	1.78726	1.03022	0.937767	1.26209	1.19729	1.18221	1.21386	0.772549	0.0281503
A0A2N3XXX6	Catechol 2,3-dioxygenase-like lactoylglutathione lyase family enzyme	A8926_3198		Catechol 2,3-dioxygenase-like lactoylglutathione lyase family enzyme OS=Saccharopolyspora spinosa OX=60894 GN=A8926_3198 PE=4 SV=1	51	1	4	4	136	14.8	4.73	0.966984	1.78726	0.886662	0.892088	1.30097	1.06545	1.10312	1.15652	0.771359	0.0347551
A0A6H1R4K2	Helix-turn-helix domain-containing protein	FDZ84_09600		Helix-turn-helix domain-containing protein OS=Saccharopolyspora sp. ASAGF58 OX=2719023 GN=FDZ84_09600 PE=4 SV=1	76	5	5	11	74	8.1	9.6	0.969235	1.78726	0.857045	0.90924	1.08232	1.29449	1.16158	1.17946	0.770895	0.0181145
A0A2N3XUU5	Putative pterin-4-alpha-carbinolamine dehydratase	A8926_2039		Putative pterin-4-alpha-carbinolamine dehydratase OS=Saccharopolyspora spinosa OX=60894 GN=A8926_2039 PE=3 SV=1	57	1	4	10	117	13.1	5.19	1.03721	1.78726	0.893221	0.925227	1.24749	1.10472	1.24882	1.20035	0.770799	0.0213504
A0A2N3XUS7	Putative LppA-like lipoprotein	A8926_2060		Putative LppA-like lipoprotein OS=Saccharopolyspora spinosa OX=60894 GN=A8926_2060 PE=4 SV=1	10	2	2	3	176	19.5	5.26	0.827898	1.78726	0.939231	0.875364	1.1855	1.06986	1.15458	1.13665	0.770128	0.00549156
A0A6H1RB01	Universal stress protein	FDZ84_26695		Universal stress protein OS=Saccharopolyspora sp. ASAGF58 OX=2719023 GN=FDZ84_26695 PE=3 SV=1	25	4	4	4	295	31.9	5.57	0.926248	1.78726	0.921931	0.93268	1.21241	1.37714	1.04433	1.21129	0.769989	0.0446465
A0A4V2YI83	Uncharacterized protein	E1288_45150		Uncharacterized protein OS=Saccharopolyspora sp. 7K502 OX=2530387 GN=E1288_45150 PE=4 SV=1	7	1	2	3	379	39.4	4.54	0.800062	1.78726	0.890315	0.923408	1.21321	1.13843	1.24854	1.20006	0.769466	0.0354452
A0A6H1RFA9	Acyltransferase	FDZ84_31970		Acyltransferase OS=Saccharopolyspora sp. ASAGF58 OX=2719023 GN=FDZ84_31970 PE=4 SV=1	23	4	5	16	280	31.8	5.27	0.903526	1.78726	0.889726	0.891841	1.15034	1.23964	1.08747	1.15915	0.769393	0.00389315
A0A1H6C271	Histidinol dehydrogenase	hisD	FUNCTION: Catalyzes the sequential NAD-dependent oxidations of L-histidinol to L-histidinaldehyde and then to L-histidine. {ECO:0000256|HAMAP-Rule:MF_01024}.	Histidinol dehydrogenase OS=Saccharopolyspora jiangxiensis OX=418522 GN=hisD PE=3 SV=1	10	1	4	9	438	46.1	5.17	1.03544	1.78726	0.854368	0.919906	1.16362	1.18518	1.24232	1.19704	0.768483	0.0113969
A0A2N3XPY3	Multisubunit sodium/proton antiporter MrpC subunit	A8926_0122		Multisubunit sodium/proton antiporter MrpC subunit OS=Saccharopolyspora spinosa OX=60894 GN=A8926_0122 PE=4 SV=1	11	2	2	4	138	15.1	4.88	0.92559	1.78726	0.932973	0.919645	1.05549	1.33794	1.20312	1.19885	0.767107	0.0273179
A0A6H1R5V7	Helix-turn-helix transcriptional regulator	FDZ84_09755		Helix-turn-helix transcriptional regulator OS=Saccharopolyspora sp. ASAGF58 OX=2719023 GN=FDZ84_09755 PE=4 SV=1	57	6	6	14	134	14.9	5.68	0.960112	1.78726	0.866598	0.910471	1.1696	1.20524	1.18742	1.18742	0.766765	0.000674519
A0A6H1RHV7	Deaminase	FDZ84_36720		Deaminase OS=Saccharopolyspora sp. ASAGF58 OX=2719023 GN=FDZ84_36720 PE=4 SV=1	17	3	3	7	183	19.8	4.84	1.02599	1.78726	0.836395	0.89283	1.1909	1.07281	1.23025	1.16466	0.766604	0.0293876
A0A6H1RET4	Uncharacterized protein	FDZ84_36180		Uncharacterized protein OS=Saccharopolyspora sp. ASAGF58 OX=2719023 GN=FDZ84_36180 PE=4 SV=1	31	1	7	13	292	32.1	5.64	0.714552	1.78726	0.705949	0.709941	0.902499	1.00673	0.872712	0.927315	0.765587	0.00592519
A0A1H2XQ89	Ring-1,2-phenylacetyl-CoA epoxidase subunit PaaB	SAMN05216215_1006168		Ring-1,2-phenylacetyl-CoA epoxidase subunit PaaB OS=Saccharopolyspora shandongensis OX=418495 GN=SAMN05216215_1006168 PE=4 SV=1	10	1	1	5	103	11.6	7.15	1.04131	1.78726	0.898911	0.937777	1.18364	1.26313	1.22856	1.22511	0.765462	0.00734113
A0A6H1RFQ4	Aspartate aminotransferase family protein	FDZ84_31650		Aspartate aminotransferase family protein OS=Saccharopolyspora sp. ASAGF58 OX=2719023 GN=FDZ84_31650 PE=3 SV=1	15	7	7	19	418	44.1	6.24	0.841524	1.78726	0.972982	0.933434	1.15893	1.36221	1.13869	1.21994	0.765144	0.0279938
A0A1I5LZ32	Ribosome-associated heat shock protein Hsp15	SAMN05421805_13434		Ribosome-associated heat shock protein Hsp15 OS=Saccharopolyspora antimicrobica OX=455193 GN=SAMN05421805_13434 PE=3 SV=1	8	1	1	1	121	13.5	11.46	0.926134	1.78726	0.887144	0.911984	1.09622	1.28174	1.20168	1.19321	0.76431	0.00698458
A0A2N3Y595	Uncharacterized protein	A8926_6129		Uncharacterized protein OS=Saccharopolyspora spinosa OX=60894 GN=A8926_6129 PE=4 SV=1	0	2	2	2	12058	1293.6	5.07	0.805976	1.78726	0.952255	0.914368	1.149	1.21564	1.22457	1.19641	0.764263	0.0092781
A0A426JY48	Transcriptional regulator	EIL87_07570		Transcriptional regulator OS=Saccharopolyspora sp. H219 OX=2492662 GN=EIL87_07570 PE=4 SV=1	10	1	2	2	273	28.5	6.86	0.994748	1.78726	0.856584	0.922936	1.20969	1.26982	1.14678	1.20876	0.763537	0.00590688
A0A2N3XSI5	Endonuclease/exonuclease/phosphatase family protein	A8926_1175		Endonuclease/exonuclease/phosphatase family protein OS=Saccharopolyspora spinosa OX=60894 GN=A8926_1175 PE=4 SV=1	5	1	1	3	371	39.7	4.55	1.05643	1.78726	0.849201	0.884439	1.13207	1.18086	1.17225	1.16173	0.761313	0.0395072
A0A6H1RD87	MarR family transcriptional regulator	FDZ84_32470		MarR family transcriptional regulator OS=Saccharopolyspora sp. ASAGF58 OX=2719023 GN=FDZ84_32470 PE=4 SV=1	17	2	2	2	144	15.6	8.03	0.951879	1.78726	0.872717	0.915289	1.18555	1.30088	1.12415	1.20353	0.760506	0.00706233
A0A2N3Y2U1	Phosphoglycerate dehydrogenase-like enzyme	A8926_5167		Phosphoglycerate dehydrogenase-like enzyme OS=Saccharopolyspora spinosa OX=60894 GN=A8926_5167 PE=3 SV=1	11	1	4	5	325	35.1	6.23	1.10926	1.78726	0.856676	0.922897	1.232	1.20727	1.20149	1.21358	0.760472	0.0375831
A0A2N3Y506	Geranylgeranyl diphosphate synthase type I	A8926_6054		Geranylgeranyl diphosphate synthase type I OS=Saccharopolyspora spinosa OX=60894 GN=A8926_6054 PE=3 SV=1	4	1	1	1	361	39	5.74	1.05595	1.78726	0.900022	0.934731	1.24401	1.29664	1.14716	1.22927	0.760396	0.0181004
A0A1H3R5G8	Ribose 5-phosphate isomerase B	SAMN05216215_105142		Ribose 5-phosphate isomerase B OS=Saccharopolyspora shandongensis OX=418495 GN=SAMN05216215_105142 PE=3 SV=1	47	6	7	24	168	18.3	5.78	1.00524	1.78726	0.875142	0.917955	1.19182	1.24868	1.18268	1.20773	0.760066	0.00387875
A0A561U0A6	Mannose-6-phosphate isomerase	FHU35_1663		Mannose-6-phosphate isomerase OS=Saccharopolyspora dendranthemae OX=1181886 GN=FHU35_1663 PE=3 SV=1	8	1	2	3	441	48.1	5.86	0.849242	1.78726	0.887486	0.916195	1.03599	1.24384	1.33738	1.20574	0.759863	0.0465304
A0A1H3DX94	Kynureninase	kynU	FUNCTION: Catalyzes the cleavage of L-kynurenine (L-Kyn) and L-3-hydroxykynurenine (L-3OHKyn) into anthranilic acid (AA) and 3-hydroxyanthranilic acid (3-OHAA), respectively. {ECO:0000256|HAMAP-Rule:MF_01970, ECO:0000256|PIRNR:PIRNR038800}.	Kynureninase OS=Saccharopolyspora shandongensis OX=418495 GN=kynU PE=3 SV=1	2	1	1	1	409	44.6	5.43	0.91508	1.78726	0.842418	0.869227	1.05738	1.29109	1.08715	1.14521	0.759013	0.0230568
A0A2N3XTQ6	Copper homeostasis protein	A8926_1540		Copper homeostasis protein OS=Saccharopolyspora spinosa OX=60894 GN=A8926_1540 PE=3 SV=1	4	1	1	2	251	26.3	4.84	1.0443	1.78726	0.851621	0.919848	1.13226	1.32912	1.17527	1.21222	0.758812	0.027627
A0A1H3GC88	3-oxoacyl-[acyl-carrier-protein] synthase-3	SAMN05216215_1018123		3-oxoacyl-[acyl-carrier-protein] synthase-3 OS=Saccharopolyspora shandongensis OX=418495 GN=SAMN05216215_1018123 PE=4 SV=1	8	1	1	2	336	36	6.58	0.915676	1.78726	0.802917	0.870295	1.05616	1.10177	1.28552	1.14782	0.758218	0.0236943
A0A1H3G7G3	Helix-turn-helix domain-containing protein	SAMN05216215_101848		Helix-turn-helix domain-containing protein OS=Saccharopolyspora shandongensis OX=418495 GN=SAMN05216215_101848 PE=4 SV=1	5	2	2	3	291	32.6	7.53	0.73461	1.78726	0.96834	0.899956	1.16955	1.28683	1.10962	1.18867	0.757113	0.0421812
A0A2N3XW66	O-methyltransferase	A8926_2561		O-methyltransferase OS=Saccharopolyspora spinosa OX=60894 GN=A8926_2561 PE=3 SV=1	15	4	4	10	334	36.5	4.63	1.01975	1.78726	0.853151	0.888599	1.18848	1.13264	1.19989	1.17367	0.757111	0.0158934
A0A4R4ZCG6	Esterase-like activity of phytase family protein	E1288_03000		Esterase-like activity of phytase family protein OS=Saccharopolyspora sp. 7K502 OX=2530387 GN=E1288_03000 PE=4 SV=1	9	1	3	8	394	42.6	5.08	0.9172	1.78726	0.812686	0.853683	1.13006	1.11372	1.14012	1.12797	0.756833	0.00115902
A0A6H1R5A6	Penicillin-insensitive transglycosylase	FDZ84_13440		Penicillin-insensitive transglycosylase OS=Saccharopolyspora sp. ASAGF58 OX=2719023 GN=FDZ84_13440 PE=4 SV=1	39	6	29	63	799	83.8	6.99	1.04316	1.78726	0.820163	0.904612	1.17726	1.15699	1.25311	1.19579	0.7565	0.0183626
A0A2N3Y283	Uncharacterized protein (DUF427 family)	A8926_4959		Uncharacterized protein (DUF427 family) OS=Saccharopolyspora spinosa OX=60894 GN=A8926_4959 PE=4 SV=1	23	2	4	7	248	28.2	5.68	0.978789	1.78726	0.867735	0.91108	1.21804	1.24403	1.15276	1.20495	0.756117	0.00255564
A0A6H1R1Z1	Pyruvate carboxylase	FDZ84_05575		Pyruvate carboxylase OS=Saccharopolyspora sp. ASAGF58 OX=2719023 GN=FDZ84_05575 PE=4 SV=1	42	3	41	101	1125	121.5	5.48	0.816539	1.78726	0.985402	0.936634	1.20356	1.33712	1.179	1.23989	0.755414	0.017613
A0A2N3Y8X3	Lamin tail-like protein	A8926_7497		Lamin tail-like protein OS=Saccharopolyspora spinosa OX=60894 GN=A8926_7497 PE=4 SV=1	14	2	3	5	288	31.4	5.12	0.682113	1.78726	0.934488	0.83756	1.14757	1.09219	1.08927	1.10968	0.754779	0.0280674
A0A6H1RF00	GntR family transcriptional regulator	FDZ84_36680		GntR family transcriptional regulator OS=Saccharopolyspora sp. ASAGF58 OX=2719023 GN=FDZ84_36680 PE=4 SV=1	24	4	4	6	219	24.4	5.53	1.01952	1.78726	0.884409	0.920887	1.21227	1.22548	1.22763	1.22179	0.753716	0.00386903
A0A1H3U139	Transcriptional regulator, TetR family	SAMN05216215_110010		Transcriptional regulator, TetR family OS=Saccharopolyspora shandongensis OX=418495 GN=SAMN05216215_110010 PE=4 SV=1	14	2	2	2	154	17.3	6.54	0.972956	1.78726	0.842828	0.919831	1.20296	1.20641	1.25225	1.22054	0.753626	0.00210511
A0A6H1RGC2	IS630 family transposase	FDZ84_37670		IS630 family transposase OS=Saccharopolyspora sp. ASAGF58 OX=2719023 GN=FDZ84_37670 PE=4 SV=1	4	1	1	1	262	28.9	9.38	0.892799	1.78726	0.904077	0.908031	1.15924	1.21663	1.24615	1.20734	0.75209	0.000401771
A0A2N3XT46	DNA topoisomerase 1	topA	FUNCTION: Releases the supercoiling and torsional tension of DNA, which is introduced during the DNA replication and transcription, by transiently cleaving and rejoining one strand of the DNA duplex. Introduces a single-strand break via transesterification at a target site in duplex DNA. The scissile phosphodiester is attacked by the catalytic tyrosine of the enzyme, resulting in the formation of…	DNA topoisomerase 1 OS=Saccharopolyspora spinosa OX=60894 GN=topA PE=3 SV=1	43	1	33	69	929	101.9	8.9	1.06594	1.78726	0.822539	0.919344	1.1396	1.2701	1.25843	1.22271	0.751891	0.0237601
A0A2N3XVU1	Uncharacterized protein	A8926_2412		Uncharacterized protein OS=Saccharopolyspora spinosa OX=60894 GN=A8926_2412 PE=4 SV=1	7	1	1	1	161	17.8	11.3	0.925686	1.78726	0.820371	0.886852	1.21561	1.11763	1.20746	1.18023	0.75142	0.00305874
A0A6H1RBZ1	FadR family transcriptional regulator	FDZ84_23965		FadR family transcriptional regulator OS=Saccharopolyspora sp. ASAGF58 OX=2719023 GN=FDZ84_23965 PE=4 SV=1	24	2	5	11	272	29.6	5.43	0.834909	1.78726	0.956514	0.918644	1.09902	1.36244	1.20721	1.22289	0.751205	0.0251354
A0A2N3XYX5	D-sedoheptulose 7-phosphate isomerase	A8926_3662		D-sedoheptulose 7-phosphate isomerase OS=Saccharopolyspora spinosa OX=60894 GN=A8926_3662 PE=4 SV=1	19	3	3	4	206	21.6	6.3	0.981494	1.78726	0.832662	0.888557	1.18236	1.26713	1.10116	1.18355	0.750754	0.0116463
A0A6H1R7K3	MerR family transcriptional regulator	FDZ84_13845		MerR family transcriptional regulator OS=Saccharopolyspora sp. ASAGF58 OX=2719023 GN=FDZ84_13845 PE=4 SV=1	8	2	2	2	311	35.5	5.06	1.04878	1.78726	0.819648	0.918078	1.18393	1.2128	1.27261	1.22311	0.750607	0.013884
A0A2N3XRU0	GDSL-like lipase/acylhydrolase family protein	A8926_0912		GDSL-like lipase/acylhydrolase family protein OS=Saccharopolyspora spinosa OX=60894 GN=A8926_0912 PE=4 SV=1	17	4	4	10	285	29.7	5.47	0.999281	1.78726	0.837559	0.884547	1.24219	1.12193	1.17207	1.17873	0.750424	0.0120197
A0A2N3XYW0	Carbamoyltransferase	A8926_3654		Carbamoyltransferase OS=Saccharopolyspora spinosa OX=60894 GN=A8926_3654 PE=3 SV=1	3	1	2	2	755	81.2	6.67	0.923795	1.78726	0.974976	0.941692	1.22661	1.31659	1.2268	1.25667	0.749358	0.000779495
A0A6H1RIJ3	D-2-hydroxyacid dehydrogenase	FDZ84_31680		D-2-hydroxyacid dehydrogenase OS=Saccharopolyspora sp. ASAGF58 OX=2719023 GN=FDZ84_31680 PE=3 SV=1	11	1	4	6	324	35	5.74	1.01972	1.78726	0.832556	0.918808	1.23171	1.27989	1.17127	1.22762	0.748446	0.00800179
A0A6H1RFR7	Lysine N(6)-hydroxylase/L-ornithine N(5)-oxygenase family protein	FDZ84_36295		Lysine N(6)-hydroxylase/L-ornithine N(5)-oxygenase family protein OS=Saccharopolyspora sp. ASAGF58 OX=2719023 GN=FDZ84_36295 PE=4 SV=1	28	9	9	25	409	44.6	7.66	0.866612	1.78726	0.927368	0.913837	1.24524	1.33127	1.08707	1.22119	0.748314	0.0152335
A0A6H1RG13	Uncharacterized protein	FDZ84_36880		Uncharacterized protein OS=Saccharopolyspora sp. ASAGF58 OX=2719023 GN=FDZ84_36880 PE=4 SV=1	16	3	3	4	268	29.6	6.07	0.934173	1.78726	0.892984	0.916414	1.11676	1.32685	1.24186	1.22849	0.745968	0.00741015
A0A073B6Q1	SsrA-binding protein	smpB	FUNCTION: Required for rescue of stalled ribosomes mediated by trans-translation. Binds to transfer-messenger RNA (tmRNA), required for stable association of tmRNA with ribosomes. tmRNA and SmpB together mimic tRNA shape, replacing the anticodon stem-loop with SmpB. tmRNA is encoded by the ssrA gene; the 2 termini fold to resemble tRNA(Ala) and it encodes a 'tag peptide', a short internal open re…	SsrA-binding protein OS=Saccharopolyspora rectivirgula OX=28042 GN=smpB PE=3 SV=1	11	1	1	1	158	18.3	10.8	1.10515	1.78726	0.824274	0.92183	1.25895	1.25811	1.19622	1.23776	0.744755	0.0283236
A0A6H1R398	Transcriptional regulator	FDZ84_08575		Transcriptional regulator OS=Saccharopolyspora sp. ASAGF58 OX=2719023 GN=FDZ84_08575 PE=4 SV=1	18	3	3	4	121	13.2	7.43	0.93849	1.78726	0.936947	0.916391	1.14227	1.32356	1.22662	1.23082	0.744537	0.00512419
A0A6H1R3Y5	Orotate phosphoribosyltransferase	pyrE		Orotate phosphoribosyltransferase OS=Saccharopolyspora sp. ASAGF58 OX=2719023 GN=pyrE PE=3 SV=1	36	2	8	15	182	19.2	5.82	0.994892	1.78726	0.854948	0.898258	1.2095	1.13824	1.27499	1.20758	0.743849	0.00775163
A0A2N3Y8R8	Uncharacterized protein	A8926_7437		Uncharacterized protein OS=Saccharopolyspora spinosa OX=60894 GN=A8926_7437 PE=4 SV=1	33	1	1	2	36	4.1	5.11	0.995981	1.78726	0.86062	0.909756	1.25611	1.20897	1.20418	1.22309	0.743819	0.00249097
A4FG96	Assimilatory nitrate reductase catalytic subunit	SACE_3800		Assimilatory nitrate reductase catalytic subunit OS=Saccharopolyspora erythraea (strain ATCC 11635 / DSM 40517 / JCM 4748 / NBRC 13426 / NCIMB 8594 / NRRL 2338) OX=405948 GN=SACE_3800 PE=4 SV=1	7	2	4	6	689	73.7	6.87	0.978229	1.78726	0.869354	0.910062	1.17067	1.29825	1.20353	1.22415	0.743423	0.00362259
A0A4R4Y245	TIGR03086 family protein	E1288_39465		TIGR03086 family protein OS=Saccharopolyspora sp. 7K502 OX=2530387 GN=E1288_39465 PE=4 SV=1	8	1	1	2	182	20.1	4.91	0.842354	1.78726	0.863195	0.898438	1.12594	1.31555	1.18424	1.20858	0.743385	0.0129086
A0A6H1R8D6	PRC-barrel domain containing protein	FDZ84_14965		PRC-barrel domain containing protein OS=Saccharopolyspora sp. ASAGF58 OX=2719023 GN=FDZ84_14965 PE=4 SV=1	35	2	2	4	115	12.7	4.79	1.0933	1.78726	0.791447	0.898812	1.22641	1.28394	1.11816	1.2095	0.743124	0.0462145
A0A5M7BP73	UDP-N-acetylmuramoyl-tripeptide--D-alanyl-D-alanine ligase	murF	FUNCTION: Involved in cell wall formation. Catalyzes the final step in the synthesis of UDP-N-acetylmuramoyl-pentapeptide, the precursor of murein. {ECO:0000256|HAMAP-Rule:MF_02019, ECO:0000256|RuleBase:RU004136}.	UDP-N-acetylmuramoyl-tripeptide--D-alanyl-D-alanine ligase OS=Saccharopolyspora hirsuta OX=1837 GN=murF PE=3 SV=1	11	2	3	7	486	50.3	5.33	0.93614	1.78726	0.894793	0.92513	1.12628	1.2899	1.31933	1.24517	0.742975	0.00668137
A0A2N3XXK1	Carbohydrate ABC transporter substrate-binding protein (CUT1 family)	A8926_3095		Carbohydrate ABC transporter substrate-binding protein (CUT1 family) OS=Saccharopolyspora spinosa OX=60894 GN=A8926_3095 PE=4 SV=1	14	2	5	6	449	49.1	5.06	1.08322	1.78726	0.794793	0.887951	1.1992	1.1105	1.27569	1.19513	0.742973	0.0475473
A0A2N3XWU0	Anthranilate phosphoribosyltransferase	trpD	FUNCTION: Catalyzes the transfer of the phosphoribosyl group of 5-phosphorylribose-1-pyrophosphate (PRPP) to anthranilate to yield N-(5'-phosphoribosyl)-anthranilate (PRA). {ECO:0000256|HAMAP-Rule:MF_00211, ECO:0000256|SAAS:SAAS00083122}.	Anthranilate phosphoribosyltransferase OS=Saccharopolyspora spinosa OX=60894 GN=trpD PE=3 SV=1	22	2	5	9	348	35.5	5.03	0.735353	1.78726	0.978921	0.908426	1.14933	1.32633	1.19515	1.22361	0.742417	0.0364869
A0A2N3XSX3	Putative tRNA adenosine deaminase-associated protein	A8926_1238		Putative tRNA adenosine deaminase-associated protein OS=Saccharopolyspora spinosa OX=60894 GN=A8926_1238 PE=4 SV=1	15	2	2	4	162	17.7	4.08	0.770777	1.78726	0.945218	0.871419	1.09186	1.21932	1.21738	1.17619	0.740883	0.0104473
A0A6H1R4N2	VOC family protein	FDZ84_09760		VOC family protein OS=Saccharopolyspora sp. ASAGF58 OX=2719023 GN=FDZ84_09760 PE=4 SV=1	48	5	5	13	129	14.2	4.93	0.915312	1.78726	0.869319	0.893702	1.22532	1.15436	1.23976	1.20648	0.740751	0.000452479
A0A4R4VPM9	Xanthine dehydrogenase family protein molybdopterin-binding subunit	E1181_18385		Xanthine dehydrogenase family protein molybdopterin-binding subunit OS=Saccharopolyspora sp. 16K309 OX=2530384 GN=E1181_18385 PE=4 SV=1	4	1	3	3	720	75.3	4.87	1.02638	1.78726	0.872063	0.904939	1.41199	1.12179	1.13297	1.22225	0.740388	0.0494275
A0A6H1RAW8	TIGR03086 family protein	FDZ84_21490		TIGR03086 family protein OS=Saccharopolyspora sp. ASAGF58 OX=2719023 GN=FDZ84_21490 PE=4 SV=1	35	3	6	8	182	20.4	4.94	0.844969	1.78726	0.818707	0.873148	1.11004	1.13025	1.30014	1.18014	0.739867	0.0139364
A0A1I6UIY3	BFN domain-containing protein	SAMN05660874_04954		BFN domain-containing protein OS=Saccharopolyspora flava OX=95161 GN=SAMN05660874_04954 PE=4 SV=1	32	4	4	7	158	17.5	4.46	1.0321	1.78726	1.06178	0.937412	1.28773	1.32164	1.19194	1.2671	0.739808	0.0473744
A0A2N3XQ80	Malate synthase	A8926_0328		Malate synthase OS=Saccharopolyspora spinosa OX=60894 GN=A8926_0328 PE=3 SV=1	29	2	16	43	521	58.1	5.41	0.899199	1.78726	1.0419	0.91468	1.24355	1.22644	1.24336	1.23778	0.738966	0.0097386
A0A1H3U8B0	Cellobiose ABC transporter membrane protein	SAMN05216215_11174		Cellobiose ABC transporter membrane protein OS=Saccharopolyspora shandongensis OX=418495 GN=SAMN05216215_11174 PE=3 SV=1	4	1	1	1	326	35.7	9.11	0.965054	1.78726	0.861278	0.877791	1.10051	1.1992	1.27195	1.19055	0.737297	0.0100084
A0A6H1RA16	SDR family NAD(P)-dependent oxidoreductase	FDZ84_24265		SDR family NAD(P)-dependent oxidoreductase OS=Saccharopolyspora sp. ASAGF58 OX=2719023 GN=FDZ84_24265 PE=4 SV=1	11	4	17	27	2152	226.2	5.44	0.928388	1.78726	0.965375	0.942288	1.29816	1.27481	1.26685	1.27994	0.736197	2.27289e-05
A0A2N3XUN7	Nuclease SbcCD subunit D	sbcD	FUNCTION: SbcCD cleaves DNA hairpin structures. These structures can inhibit DNA replication and are intermediates in certain DNA recombination reactions. The complex acts as a 3'->5' double strand exonuclease that can open hairpins. It also has a 5' single-strand endonuclease activity. {ECO:0000256|RuleBase:RU363069}.	Nuclease SbcCD subunit D OS=Saccharopolyspora spinosa OX=60894 GN=sbcD PE=3 SV=1	8	3	3	6	405	43.7	5.64	0.866214	1.78726	0.926219	0.909419	1.24438	1.17828	1.28584	1.23617	0.735677	0.00102052
A0A6H1RD08	Aspartate aminotransferase family protein	FDZ84_31965		Aspartate aminotransferase family protein OS=Saccharopolyspora sp. ASAGF58 OX=2719023 GN=FDZ84_31965 PE=3 SV=1	16	7	7	11	432	45.9	5.66	0.874595	1.78726	0.889278	0.880608	1.17315	1.28925	1.12926	1.19722	0.735544	0.00272254
A0A5M7B8I2	Helix-turn-helix transcriptional regulator	F1721_32535		Helix-turn-helix transcriptional regulator OS=Saccharopolyspora hirsuta OX=1837 GN=F1721_32535 PE=4 SV=1	5	1	1	2	189	20.7	9.38	0.956222	1.78726	0.94537	0.91751	1.27041	1.34123	1.13116	1.2476	0.735421	0.0092854
A0A2N3Y7N7	GDSL-like lipase/acylhydrolase family protein	A8926_7010		GDSL-like lipase/acylhydrolase family protein OS=Saccharopolyspora spinosa OX=60894 GN=A8926_7010 PE=4 SV=1	12	1	4	9	359	38.2	6.18	0.944849	1.78726	0.815242	0.861916	1.1432	1.14474	1.22899	1.17231	0.73523	0.00350684
A0A2N3XZB2	Sarcosine oxidase	A8926_3805		Sarcosine oxidase OS=Saccharopolyspora spinosa OX=60894 GN=A8926_3805 PE=4 SV=1	10	4	4	4	391	41.9	6.67	0.9459	1.78726	0.872552	0.915222	1.14172	1.37297	1.22539	1.24669	0.734119	0.00957167
A0A6H1R4P9	NUDIX hydrolase	FDZ84_11815		NUDIX hydrolase OS=Saccharopolyspora sp. ASAGF58 OX=2719023 GN=FDZ84_11815 PE=3 SV=1	14	2	2	2	185	19.9	8.63	0.812271	1.78726	0.903553	0.891933	1.28941	1.06178	1.29533	1.21551	0.733795	0.0213429
A0A6H1RBX6	Chaperone protein DnaK	dnaK		Chaperone protein DnaK OS=Saccharopolyspora sp. ASAGF58 OX=2719023 GN=dnaK PE=2 SV=1	57	14	31	87	614	66.5	4.94	0.954854	1.78726	0.857582	0.896616	1.13933	1.42176	1.11013	1.22374	0.732684	0.0343694
A0A6H1R114	Aromatic amino acid lyase	FDZ84_04220		Aromatic amino acid lyase OS=Saccharopolyspora sp. ASAGF58 OX=2719023 GN=FDZ84_04220 PE=4 SV=1	8	3	4	6	508	53.2	6.02	1.0117	1.78726	0.907737	0.958566	1.18499	1.40681	1.33339	1.3084	0.732627	0.00821504
A0A6H1R0J7	VOC family protein	FDZ84_03150		VOC family protein OS=Saccharopolyspora sp. ASAGF58 OX=2719023 GN=FDZ84_03150 PE=4 SV=1	16	3	3	6	160	17.7	4.96	1.03964	1.78726	0.834505	0.903148	1.28908	1.21272	1.20624	1.23601	0.730694	0.0104616
A0A6H1R7I1	Endopeptidase La	FDZ84_17200		Endopeptidase La OS=Saccharopolyspora sp. ASAGF58 OX=2719023 GN=FDZ84_17200 PE=3 SV=1	33	7	7	14	341	35.5	5.03	0.919925	1.78726	0.843068	0.851382	1.23503	1.08065	1.18472	1.1668	0.729672	0.00585422
A0A2N3XPQ3	Multimeric flavodoxin WrbA	A8926_0127		Multimeric flavodoxin WrbA OS=Saccharopolyspora spinosa OX=60894 GN=A8926_0127 PE=4 SV=1	11	1	1	3	150	15.9	4.91	1.02449	1.78726	0.891273	0.896039	1.27499	1.17136	1.2544	1.23358	0.726371	0.013154
A0A6H1REV2	Protease	FDZ84_30800		Protease OS=Saccharopolyspora sp. ASAGF58 OX=2719023 GN=FDZ84_30800 PE=3 SV=1	30	5	8	17	388	39.9	4.93	0.852759	1.78726	0.930599	0.890188	1.30474	1.16183	1.21004	1.22554	0.726365	0.00214564
A0A4V2YKL1	Uncharacterized protein	E1288_27145		Uncharacterized protein OS=Saccharopolyspora sp. 7K502 OX=2530387 GN=E1288_27145 PE=4 SV=1	29	1	10	35	212	22.9	5.59	1.0659	1.78726	0.764661	0.909485	1.27678	1.33895	1.14077	1.25217	0.726329	0.0309523
A0A1H3GWL0	Dihydropyrimidinase	SAMN05216215_1019113		Dihydropyrimidinase OS=Saccharopolyspora shandongensis OX=418495 GN=SAMN05216215_1019113 PE=3 SV=1	15	5	5	8	466	50.5	5.67	1.06975	1.78726	0.774308	0.879325	1.25608	1.20451	1.17338	1.21132	0.725922	0.0279235
A4FKP2	Aminoglycoside phosphotransferase (APT) family kinase protein	SACE_5379		Aminoglycoside phosphotransferase (APT) family kinase protein OS=Saccharopolyspora erythraea (strain ATCC 11635 / DSM 40517 / JCM 4748 / NBRC 13426 / NCIMB 8594 / NRRL 2338) OX=405948 GN=SACE_5379 PE=4 SV=1	4	1	1	1	340	37.5	5.31	0.991468	1.78726	0.916368	0.917695	1.2608	1.2775	1.2574	1.26523	0.725317	0.00123647
A0A6H1R1G6	Serine protease	FDZ84_04860		Serine protease OS=Saccharopolyspora sp. ASAGF58 OX=2719023 GN=FDZ84_04860 PE=4 SV=1	32	6	6	14	275	28.5	6.35	1.04218	1.78726	0.774017	0.870245	1.24625	1.09369	1.26074	1.20023	0.725068	0.0312419
A0A1H3RBY2	PTS system N-acetylglucosamine-specific IIB component, Glc family	SAMN05216215_105330		PTS system N-acetylglucosamine-specific IIB component, Glc family OS=Saccharopolyspora shandongensis OX=418495 GN=SAMN05216215_105330 PE=4 SV=1	19	2	3	7	78	8	4.36	0.892392	1.78726	0.862737	0.85566	1.24551	1.30423	0.991446	1.1804	0.724892	0.0303282
A0A2N3Y806	Uncharacterized protein	A8926_7212		Uncharacterized protein OS=Saccharopolyspora spinosa OX=60894 GN=A8926_7212 PE=4 SV=1	9	2	2	4	243	25.9	6.7	0.714388	1.78726	0.583222	0.629645	0.879105	0.835158	0.892632	0.868965	0.724592	0.00642682
A0A1H6ECV4	30S ribosomal protein S3	rpsC	FUNCTION: Binds the lower part of the 30S subunit head. Binds mRNA in the 70S ribosome, positioning it for translation. {ECO:0000256|HAMAP-Rule:MF_01309}.	30S ribosomal protein S3 OS=Saccharopolyspora jiangxiensis OX=418522 GN=rpsC PE=3 SV=1	54	2	16	35	277	30.8	10.32	0.770871	1.78726	0.809751	0.860208	1.17469	1.31291	1.07929	1.18896	0.723494	0.0284764
A0A6H1R8J2	Oxidoreductase	FDZ84_20715		Oxidoreductase OS=Saccharopolyspora sp. ASAGF58 OX=2719023 GN=FDZ84_20715 PE=4 SV=1	26	4	4	4	114	13	11.3	0.999256	1.78726	0.890755	0.922633	1.16281	1.46517	1.2005	1.27616	0.722975	0.0261751
A0A6H1R312	TetR/AcrR family transcriptional regulator	FDZ84_03915		TetR/AcrR family transcriptional regulator OS=Saccharopolyspora sp. ASAGF58 OX=2719023 GN=FDZ84_03915 PE=4 SV=1	7	1	1	2	207	22.3	7.46	1.12048	1.78726	0.787313	0.912468	1.21914	1.26927	1.29933	1.26258	0.722701	0.0309948
A0A6H1RBF3	ABC transporter substrate-binding protein	FDZ84_22650		ABC transporter substrate-binding protein OS=Saccharopolyspora sp. ASAGF58 OX=2719023 GN=FDZ84_22650 PE=4 SV=1	24	8	8	17	369	39.1	6.57	0.892331	1.78726	0.870763	0.892231	1.22829	1.23468	1.24329	1.23542	0.722209	1.26422e-05
A0A2N3XSF3	Uncharacterized protein	A8926_1087		Uncharacterized protein OS=Saccharopolyspora spinosa OX=60894 GN=A8926_1087 PE=4 SV=1	17	1	1	1	65	7.4	7.42	0.994339	1.78726	0.879801	0.899406	1.40632	1.26112	1.07031	1.24592	0.721884	0.0339842
A0A4R4ZAX3	WYL domain-containing protein	E1288_03580		WYL domain-containing protein OS=Saccharopolyspora sp. 7K502 OX=2530387 GN=E1288_03580 PE=4 SV=1	7	1	2	3	323	35.6	5.24	1.15027	1.78726	0.860176	0.962825	1.3943	1.33377	1.27327	1.33378	0.721876	0.0207664
A0A2N3XRQ1	MerR family transcriptional regulator/heat shock protein HspR	A8926_0789		MerR family transcriptional regulator/heat shock protein HspR OS=Saccharopolyspora spinosa OX=60894 GN=A8926_0789 PE=4 SV=1	16	2	2	5	150	16.4	9.23	0.948131	1.78726	0.898485	0.913508	1.35105	1.19402	1.25205	1.26571	0.721738	0.00198771
A0A6H1R3T3	D-alanyl-D-alanine carboxypeptidase	FDZ84_07910		D-alanyl-D-alanine carboxypeptidase OS=Saccharopolyspora sp. ASAGF58 OX=2719023 GN=FDZ84_07910 PE=3 SV=1	19	6	6	9	368	38.4	5.83	0.953647	1.78726	0.80566	0.867932	1.11945	1.42821	1.06629	1.20465	0.720484	0.0499259
A0A6H1RIL1	Glucose dehydrogenase	FDZ84_05830		Glucose dehydrogenase OS=Saccharopolyspora sp. ASAGF58 OX=2719023 GN=FDZ84_05830 PE=4 SV=1	6	2	2	2	374	37.8	5.03	1.06259	1.78726	0.837609	0.880036	1.25939	1.14609	1.25979	1.22176	0.720303	0.029226
A0A6H1RDS0	NAD-dependent succinate-semialdehyde dehydrogenase	FDZ84_31655		NAD-dependent succinate-semialdehyde dehydrogenase OS=Saccharopolyspora sp. ASAGF58 OX=2719023 GN=FDZ84_31655 PE=3 SV=1	40	7	16	41	493	52.7	5.27	0.974231	1.78726	0.857686	0.897709	1.21873	1.27296	1.24817	1.24662	0.720116	0.00108142
A0A1H3RV30	PAS domain S-box-containing protein/diguanylate cyclase (GGDEF) domain-containing protein	SAMN05216215_10585		PAS domain S-box-containing protein/diguanylate cyclase (GGDEF) domain-containing protein OS=Saccharopolyspora shandongensis OX=418495 GN=SAMN05216215_10585 PE=4 SV=1	3	2	2	2	704	76.9	5.24	1.07536	1.78726	0.717987	0.874735	1.11459	1.26045	1.27144	1.21549	0.719654	0.0435279
A0A6H1R4L8	N5-carboxyaminoimidazole ribonucleotide synthase	purK		N5-carboxyaminoimidazole ribonucleotide synthase OS=Saccharopolyspora sp. ASAGF58 OX=2719023 GN=purK PE=3 SV=1	23	6	6	13	394	42.4	6	0.885324	1.78726	0.875268	0.883776	1.18687	1.26848	1.2302	1.22852	0.719385	0.000136625
A0A6H1RGK4	Magnesium transporter	FDZ84_16935		Magnesium transporter OS=Saccharopolyspora sp. ASAGF58 OX=2719023 GN=FDZ84_16935 PE=4 SV=1	4	1	1	1	417	45.3	4.73	1.07774	1.78726	0.787099	0.89211	1.25593	1.14263	1.32236	1.24031	0.719265	0.0311164
A0A2N3XQS4	O-succinylbenzoic acid--CoA ligase	A8926_0492		O-succinylbenzoic acid--CoA ligase OS=Saccharopolyspora spinosa OX=60894 GN=A8926_0492 PE=4 SV=1	21	7	7	8	396	40.8	6.47	1.1327	1.78726	0.796218	0.908731	1.24712	1.36943	1.17458	1.26371	0.719097	0.0475163
A0A2N3XTK3	LysM domain-containing protein	A8926_1578		LysM domain-containing protein OS=Saccharopolyspora spinosa OX=60894 GN=A8926_1578 PE=3 SV=1	9	1	2	9	216	22.8	9.7	1.06306	1.78726	0.817308	0.886332	1.1805	1.27606	1.2442	1.23359	0.718499	0.020505
A0A6H1R807	Helix-turn-helix transcriptional regulator	FDZ84_19430		Helix-turn-helix transcriptional regulator OS=Saccharopolyspora sp. ASAGF58 OX=2719023 GN=FDZ84_19430 PE=4 SV=1	37	5	5	9	154	16.5	6.68	1.03145	1.78726	0.877137	0.921037	1.37912	1.21197	1.26054	1.28387	0.717389	0.0082302
A0A6H1R431	Thiamine_BP domain-containing protein	FDZ84_08570		Thiamine_BP domain-containing protein OS=Saccharopolyspora sp. ASAGF58 OX=2719023 GN=FDZ84_08570 PE=3 SV=1	48	2	2	6	85	8.9	4.21	1.04011	1.78726	0.805665	0.871975	1.16533	1.21119	1.27086	1.21579	0.717209	0.0187972
A0A4R4Z7K2	DUF4288 domain-containing protein	E1288_08585		DUF4288 domain-containing protein OS=Saccharopolyspora sp. 7K502 OX=2530387 GN=E1288_08585 PE=4 SV=1	31	3	4	8	137	15.6	4.25	1.00717	1.78726	0.746583	0.831359	1.20713	1.12608	1.14539	1.15953	0.716977	0.0228384
A0A6H1RD41	APH(3'') family aminoglycoside O-phosphotransferase	aph(3'')		APH(3'') family aminoglycoside O-phosphotransferase OS=Saccharopolyspora sp. ASAGF58 OX=2719023 GN=aph(3'') PE=3 SV=1	10	3	3	3	272	29.3	4.64	0.924383	1.78726	0.881049	0.913634	1.31541	1.44358	1.06642	1.27514	0.716498	0.0320126
A0A6H1R5F3	Uncharacterized protein	FDZ84_09185		Uncharacterized protein OS=Saccharopolyspora sp. ASAGF58 OX=2719023 GN=FDZ84_09185 PE=4 SV=1	7	1	1	1	110	11.7	5.03	0.836222	1.78726	0.984129	0.910719	1.09551	1.46169	1.26754	1.27491	0.714338	0.0331266
A0A561V9I6	Protoheme IX farnesyltransferase	ctaB	FUNCTION: Converts heme B (protoheme IX) to heme O by substitution of the vinyl group on carbon 2 of heme B porphyrin ring with a hydroxyethyl farnesyl side group. {ECO:0000256|HAMAP-Rule:MF_00154}.	Protoheme IX farnesyltransferase OS=Saccharopolyspora dendranthemae OX=1181886 GN=ctaB PE=3 SV=1	3	1	1	1	310	33.8	10.55	0.964382	1.78726	0.83547	0.913364	1.37695	1.12694	1.33215	1.27868	0.714302	0.0134632
A0A1H3JA62	Uncharacterized protein	SAMN05216215_102574		Uncharacterized protein OS=Saccharopolyspora shandongensis OX=418495 GN=SAMN05216215_102574 PE=4 SV=1	5	1	1	1	284	30.3	5.66	1.03904	1.78726	0.794129	0.908007	1.26214	1.26793	1.29531	1.27513	0.71209	0.00697004
A0A4R4YZV5	Zinc carboxypeptidase	E1288_15440		Zinc carboxypeptidase OS=Saccharopolyspora sp. 7K502 OX=2530387 GN=E1288_15440 PE=4 SV=1	11	2	4	13	423	46.2	4.61	0.850567	1.78726	0.781245	0.810423	0.983055	1.25031	1.18762	1.14033	0.710693	0.0166828
A0A2N3Y581	S-DNA-T family DNA segregation ATPase FtsK/SpoIIIE	A8926_6146		S-DNA-T family DNA segregation ATPase FtsK/SpoIIIE OS=Saccharopolyspora spinosa OX=60894 GN=A8926_6146 PE=4 SV=1	1	1	1	1	1393	151.9	6.86	0.88455	1.78726	0.936826	0.897983	1.39816	1.19088	1.20968	1.26624	0.709172	0.00595607
A0A1I6SWH3	Uncharacterized conserved protein	SAMN05660874_03483		Uncharacterized conserved protein OS=Saccharopolyspora flava OX=95161 GN=SAMN05660874_03483 PE=3 SV=1	13	1	1	1	137	15.2	4.68	0.938107	1.78726	0.80368	0.817839	1.21142	0.961004	1.30774	1.16005	0.705001	0.0490982
A0A2N3XW86	Histidine triad (HIT) family protein	A8926_2590		Histidine triad (HIT) family protein OS=Saccharopolyspora spinosa OX=60894 GN=A8926_2590 PE=4 SV=1	26	1	3	4	121	13.1	5.24	0.9759	1.78726	0.832094	0.869346	1.25228	1.23322	1.21389	1.23313	0.704991	0.00274536
A0A6H1RGA9	LacI family transcriptional regulator	FDZ84_06060		LacI family transcriptional regulator OS=Saccharopolyspora sp. ASAGF58 OX=2719023 GN=FDZ84_06060 PE=4 SV=1	9	2	2	2	324	34.7	8.13	0.995667	1.78726	0.922917	0.90439	1.329	1.20311	1.32141	1.28451	0.704076	0.00602916
A0A426JW26	Protease PrsW	EIL87_10650		Protease PrsW OS=Saccharopolyspora sp. H219 OX=2492662 GN=EIL87_10650 PE=4 SV=1	2	1	1	1	372	40.2	10.74	0.969692	1.78726	0.963594	0.953274	1.41617	1.46825	1.18207	1.3555	0.703265	0.0106775
A0A6H1RDJ5	Chromate resistance protein ChrB	FDZ84_33255		Chromate resistance protein ChrB OS=Saccharopolyspora sp. ASAGF58 OX=2719023 GN=FDZ84_33255 PE=4 SV=1	9	1	1	3	176	19.9	5.49	1.03838	1.78726	0.75817	0.832398	1.10796	1.25233	1.19842	1.18624	0.701713	0.0346751
A0A2N3Y6R6	Non-specific serine/threonine protein kinase	A8926_6723		Non-specific serine/threonine protein kinase OS=Saccharopolyspora spinosa OX=60894 GN=A8926_6723 PE=4 SV=1	2	1	1	1	783	86.4	6.99	0.760108	1.78726	1.02296	0.839072	1.33875	1.17765	1.07186	1.19608	0.701517	0.0414838
A4F9K7	Para-nitrobenzyl esterase	estB		Para-nitrobenzyl esterase OS=Saccharopolyspora erythraea (strain ATCC 11635 / DSM 40517 / JCM 4748 / NBRC 13426 / NCIMB 8594 / NRRL 2338) OX=405948 GN=estB PE=4 SV=1	2	1	1	1	500	53.9	4.94	0.871216	1.78726	0.8507	0.853382	1.30246	1.02346	1.32599	1.2173	0.701042	0.0203419
A0A4R5BRM2	Serine protease	E1202_18330		Serine protease OS=Saccharopolyspora sp. 5K548 OX=2530386 GN=E1202_18330 PE=4 SV=1	11	1	1	1	265	27.3	5.01	1.01628	1.78726	0.807427	0.864896	1.21974	1.14696	1.3355	1.23407	0.70085	0.0171967
A0A6H1R6J9	Uncharacterized protein	FDZ84_15030		Uncharacterized protein OS=Saccharopolyspora sp. ASAGF58 OX=2719023 GN=FDZ84_15030 PE=4 SV=1	30	2	4	17	120	12.3	9.74	1.05298	1.78726	0.815658	0.872168	1.26442	1.11519	1.36068	1.24676	0.699545	0.0327287
A0A4R4Z2N7	L-ectoine synthase	ectC	FUNCTION: Catalyzes the circularization of gamma-N-acetyl-alpha,gamma-diaminobutyric acid (ADABA) to ectoine (1,4,5,6-tetrahydro-2-methyl-4-pyrimidine carboxylic acid), which is an excellent osmoprotectant. {ECO:0000256|HAMAP-Rule:MF_01255}.	L-ectoine synthase OS=Saccharopolyspora sp. 7K502 OX=2530387 GN=ectC PE=3 SV=1	40	1	3	4	136	15.4	5.2	0.931539	1.78726	0.783256	0.873398	1.37584	1.14039	1.23826	1.2515	0.697881	0.0100195
A0A6H1R3I8	Response regulator transcription factor	FDZ84_08350		Response regulator transcription factor OS=Saccharopolyspora sp. ASAGF58 OX=2719023 GN=FDZ84_08350 PE=4 SV=1	17	4	4	8	231	25.1	5.39	0.966162	1.78726	0.889127	0.899844	1.36812	1.26219	1.24407	1.29146	0.696766	0.00173495
A0A1H3CTB7	Antitoxin of toxin-antitoxin, RelE / RelB, TA system	SAMN05216215_1012127		Antitoxin of toxin-antitoxin, RelE / RelB, TA system OS=Saccharopolyspora shandongensis OX=418495 GN=SAMN05216215_1012127 PE=4 SV=1	18	3	3	5	138	15.3	4.92	0.970566	1.78726	0.923346	0.896088	1.3346	1.33348	1.19511	1.28773	0.695867	0.0050425
A0A6H1RA76	Class I SAM-dependent methyltransferase	FDZ84_19060		Class I SAM-dependent methyltransferase OS=Saccharopolyspora sp. ASAGF58 OX=2719023 GN=FDZ84_19060 PE=4 SV=1	5	1	1	1	194	20.1	8.31	0.928632	1.78726	0.822197	0.875527	1.24458	1.32997	1.20128	1.25861	0.695631	0.00141346
A0A6H1RFC8	MarR family transcriptional regulator	FDZ84_32140		MarR family transcriptional regulator OS=Saccharopolyspora sp. ASAGF58 OX=2719023 GN=FDZ84_32140 PE=4 SV=1	14	3	3	4	174	19.7	6.21	1.0058	1.78726	0.900204	0.91411	1.27475	1.34943	1.31862	1.31427	0.695528	0.00176388
A0A6H1RCG2	Alpha/beta hydrolase	FDZ84_30055		Alpha/beta hydrolase OS=Saccharopolyspora sp. ASAGF58 OX=2719023 GN=FDZ84_30055 PE=4 SV=1	15	1	3	5	253	27.2	4.82	1.15551	1.78726	0.763254	0.897496	1.22307	1.37191	1.2807	1.29189	0.694716	0.0442337
A0A1H3B2X0	Carbon-monoxide dehydrogenase small subunit	SAMN05216215_101046		Carbon-monoxide dehydrogenase small subunit OS=Saccharopolyspora shandongensis OX=418495 GN=SAMN05216215_101046 PE=4 SV=1	5	1	1	1	179	19.3	4.81	0.906648	1.78726	0.864295	0.876546	1.19243	1.23492	1.35868	1.26201	0.694561	0.00178179
A0A2N3XUK1	Thioredox_DsbH domain-containing protein	A8926_1973		Thioredox_DsbH domain-containing protein OS=Saccharopolyspora spinosa OX=60894 GN=A8926_1973 PE=4 SV=1	4	2	2	2	674	72.7	5.17	1.00678	1.78726	0.82007	0.877659	1.18053	1.23018	1.38037	1.2637	0.694518	0.0119396
A0A6H1RHF1	Methylenetetrahydrofolate reductase	FDZ84_21020		Methylenetetrahydrofolate reductase OS=Saccharopolyspora sp. ASAGF58 OX=2719023 GN=FDZ84_21020 PE=3 SV=1	17	1	3	7	289	31.7	5.85	0.993504	1.78726	0.831231	0.891016	1.35849	1.15557	1.33701	1.28369	0.694105	0.00887617
A0A1I6TW95	Heat-inducible transcription repressor HrcA	hrcA	FUNCTION: Negative regulator of class I heat shock genes (grpE-dnaK-dnaJ and groELS operons). Prevents heat-shock induction of these operons. {ECO:0000256|HAMAP-Rule:MF_00081, ECO:0000256|SAAS:SAAS00468649}.	Heat-inducible transcription repressor HrcA OS=Saccharopolyspora flava OX=95161 GN=hrcA PE=3 SV=1	19	1	4	7	340	36.9	5.39	0.685173	1.78726	0.850136	0.825828	1.23784	1.0788	1.26179	1.19281	0.692338	0.0178519
A0A1H3IKF4	Urea carboxylase	SAMN05216215_102316		Urea carboxylase OS=Saccharopolyspora shandongensis OX=418495 GN=SAMN05216215_102316 PE=4 SV=1	20	5	5	9	300	34.1	5.01	0.869368	1.78726	0.825705	0.828876	1.20692	1.23865	1.14637	1.19731	0.692282	0.000471438
A0A2N3XRB1	Phosphoribosylformylglycinamidine synthase subunit PurS	purS	FUNCTION: Part of the phosphoribosylformylglycinamidine synthase complex involved in the purines biosynthetic pathway. Catalyzes the ATP-dependent conversion of formylglycinamide ribonucleotide (FGAR) and glutamine to yield formylglycinamidine ribonucleotide (FGAM) and glutamate. The FGAM synthase complex is composed of three subunits. PurQ produces an ammonia molecule by converting glutamine to …	Phosphoribosylformylglycinamidine synthase subunit PurS OS=Saccharopolyspora spinosa OX=60894 GN=purS PE=3 SV=1	44	4	4	12	79	8.8	4.53	0.955289	1.78726	0.761667	0.864138	1.19283	1.28614	1.26679	1.24859	0.692092	0.00364116
A0A1I5A7Q3	DUF5679 domain-containing protein	SAMN05421805_105277		DUF5679 domain-containing protein OS=Saccharopolyspora antimicrobica OX=455193 GN=SAMN05421805_105277 PE=4 SV=1	67	6	6	25	49	5.4	9.13	0.794946	1.78726	0.858555	0.854032	1.11572	1.21632	1.3759	1.23598	0.690976	0.00984264
A0A2N3Y0E9	Fatty-acyl-CoA synthase/long-chain acyl-CoA synthetase	A8926_4217		Fatty-acyl-CoA synthase/long-chain acyl-CoA synthetase OS=Saccharopolyspora spinosa OX=60894 GN=A8926_4217 PE=4 SV=1	18	7	7	12	549	59.5	6.01	1.04202	1.78726	0.814324	0.879875	1.23489	1.22991	1.35621	1.27367	0.690818	0.0125724
A0A2N3Y2F5	Phytase-like domain-containing protein	A8926_5043		Phytase-like domain-containing protein OS=Saccharopolyspora spinosa OX=60894 GN=A8926_5043 PE=4 SV=1	32	8	13	27	394	42.9	4.93	1.02207	1.78726	0.727182	0.822833	1.28604	1.02447	1.26499	1.19183	0.690392	0.0472122
A0A6H1RCZ0	Nitrite reductase	FDZ84_31835		Nitrite reductase OS=Saccharopolyspora sp. ASAGF58 OX=2719023 GN=FDZ84_31835 PE=4 SV=1	30	6	16	25	691	73.7	6.9	0.979023	1.78726	0.834979	0.874411	1.31008	1.22715	1.2628	1.26668	0.690319	0.00249886
A0A1H6AVP6	Erythritol kinase	SAMN02982929_02539		Erythritol kinase OS=Saccharopolyspora jiangxiensis OX=418522 GN=SAMN02982929_02539 PE=4 SV=1	14	1	5	8	487	51	4.98	0.844104	1.78726	0.917129	0.901232	1.22909	1.41212	1.27596	1.30572	0.690218	0.00290414
A0A4R4XS22	Uncharacterized protein	E1288_45065		Uncharacterized protein OS=Saccharopolyspora sp. 7K502 OX=2530387 GN=E1288_45065 PE=4 SV=1	5	1	1	2	343	36.5	4.74	0.874114	1.78726	0.892772	0.872567	1.20037	1.20619	1.38896	1.26518	0.68968	0.0033959
A0A561U5I8	Diguanylate cyclase (GGDEF)-like protein	FHU35_13347		Diguanylate cyclase (GGDEF)-like protein OS=Saccharopolyspora dendranthemae OX=1181886 GN=FHU35_13347 PE=4 SV=1	4	1	1	1	285	31	5.99	1.08833	1.78726	0.851551	0.909919	1.2321	1.47646	1.25051	1.31969	0.689494	0.0270458
A0A2N3Y7H6	Transcriptional regulator	A8926_7032		Transcriptional regulator OS=Saccharopolyspora spinosa OX=60894 GN=A8926_7032 PE=4 SV=1	19	5	5	5	331	36.5	5.85	1.1462	1.78726	0.769618	0.902153	1.27681	1.30005	1.34989	1.30892	0.689236	0.0305374
A0A5M7BXW3	L-aspartate oxidase	F1721_20655	FUNCTION: Catalyzes the oxidation of L-aspartate to iminoaspartate. {ECO:0000256|RuleBase:RU362049}.	L-aspartate oxidase OS=Saccharopolyspora hirsuta OX=1837 GN=F1721_20655 PE=3 SV=1	2	1	1	1	534	54.8	6.55	0.74132	1.78726	0.866931	0.846887	1.14767	1.38015	1.16267	1.23017	0.688433	0.0149883
A0A1H3U2R3	Creatinine amidohydrolase	SAMN05216215_11009		Creatinine amidohydrolase OS=Saccharopolyspora shandongensis OX=418495 GN=SAMN05216215_11009 PE=4 SV=1	9	2	2	3	255	26.7	4.96	0.804551	1.78726	0.937589	0.898995	1.34631	1.25648	1.31531	1.30604	0.688339	0.00169433
A0A5M7C196	NAD-dependent succinate-semialdehyde dehydrogenase	F1721_11040		NAD-dependent succinate-semialdehyde dehydrogenase OS=Saccharopolyspora hirsuta OX=1837 GN=F1721_11040 PE=3 SV=1	6	2	4	8	493	52.7	5.34	1.05991	1.78726	0.796489	0.892856	1.26618	1.41081	1.2245	1.3005	0.68655	0.0157012
A0A2N3Y1W7	Pimeloyl-ACP methyl ester carboxylesterase	A8926_4802		Pimeloyl-ACP methyl ester carboxylesterase OS=Saccharopolyspora spinosa OX=60894 GN=A8926_4802 PE=4 SV=1	13	1	3	4	253	27.2	4.81	0.837538	1.78726	0.934159	0.891503	1.31785	1.33622	1.24279	1.29895	0.686325	0.000540288
A0A1I5EI50	DSBA-like thioredoxin domain-containing protein	SAMN05421805_109167		DSBA-like thioredoxin domain-containing protein OS=Saccharopolyspora antimicrobica OX=455193 GN=SAMN05421805_109167 PE=4 SV=1	14	1	1	1	201	22.2	5.16	0.951589	1.78726	0.825602	0.841182	1.44487	1.06992	1.18109	1.23196	0.682799	0.0363683
A0A6H1RGA2	Dihydrolipoamide acetyltransferase component of pyruvate dehydrogenase complex	FDZ84_37445		Dihydrolipoamide acetyltransferase component of pyruvate dehydrogenase complex OS=Saccharopolyspora sp. ASAGF58 OX=2719023 GN=FDZ84_37445 PE=3 SV=1	8	2	2	2	418	44.7	8.19	1.05675	1.78726	0.937723	0.905816	1.34533	1.27109	1.36804	1.32815	0.682011	0.0143487
A0A6H1R568	YCII domain-containing protein	FDZ84_11045		YCII domain-containing protein OS=Saccharopolyspora sp. ASAGF58 OX=2719023 GN=FDZ84_11045 PE=3 SV=1	47	3	3	20	135	14.9	4.68	0.888088	1.78726	0.77908	0.804165	1.09326	1.02095	1.42753	1.18058	0.681162	0.0467559
A0A4R4Z0T4	Nitrite reductase	E1288_16930		Nitrite reductase OS=Saccharopolyspora sp. 7K502 OX=2530387 GN=E1288_16930 PE=4 SV=1	17	1	9	13	691	73.8	7.15	0.785896	1.78726	0.95105	0.87833	1.28979	1.28307	1.30927	1.29404	0.678749	0.00108436
A0A6H1RDH8	Fumarylacetoacetase	fahA		Fumarylacetoacetase OS=Saccharopolyspora sp. ASAGF58 OX=2719023 GN=fahA PE=4 SV=1	15	3	6	8	390	41.9	5.01	1.16271	1.78726	0.723939	0.900223	1.33793	1.3291	1.31963	1.32889	0.677425	0.0328556
A0A6H1R2R5	DUF1918 domain-containing protein	FDZ84_08090		DUF1918 domain-containing protein OS=Saccharopolyspora sp. ASAGF58 OX=2719023 GN=FDZ84_08090 PE=4 SV=1	29	2	2	7	66	7.2	5.15	1.1344	1.78726	0.783675	0.894806	1.50815	1.2433	1.21283	1.32143	0.677152	0.0486771
A0A2N3Y054	FHA domain-containing protein	A8926_4110		FHA domain-containing protein OS=Saccharopolyspora spinosa OX=60894 GN=A8926_4110 PE=4 SV=1	5	1	1	1	279	30.7	7.8	1.14991	1.78726	0.768069	0.887662	1.26666	1.38324	1.29078	1.31356	0.675768	0.0351427
A0A561U1Q8	Uncharacterized protein	FHU35_15138		Uncharacterized protein OS=Saccharopolyspora dendranthemae OX=1181886 GN=FHU35_15138 PE=4 SV=1	9	1	1	1	136	14.5	5.06	0.927677	1.78726	0.770077	0.86905	1.15414	1.49783	1.20657	1.28618	0.675683	0.0240695
A0A1H6BYF1	Uncharacterized protein	SAMN02982929_02951		Uncharacterized protein OS=Saccharopolyspora jiangxiensis OX=418522 GN=SAMN02982929_02951 PE=4 SV=1	8	2	3	3	272	28.1	10.26	0.795849	1.78726	0.78166	0.776386	1.13293	1.22388	1.09559	1.1508	0.674648	0.000744152
A0A6H1RGY0	ComEA family DNA-binding protein	FDZ84_18940		ComEA family DNA-binding protein OS=Saccharopolyspora sp. ASAGF58 OX=2719023 GN=FDZ84_18940 PE=4 SV=1	17	2	2	2	193	19.9	5.36	0.844163	1.78726	0.914068	0.857778	1.29854	1.24844	1.26961	1.2722	0.674248	0.000224912
A0A6H1R1J9	DUF2461 domain-containing protein	FDZ84_03815		DUF2461 domain-containing protein OS=Saccharopolyspora sp. ASAGF58 OX=2719023 GN=FDZ84_03815 PE=4 SV=1	10	1	2	3	221	24.9	6.87	0.93746	1.78726	0.830827	0.884734	1.45483	1.11228	1.37817	1.31509	0.672754	0.0164669
A0A4R4Y975	SDR family NAD(P)-dependent oxidoreductase	E1288_34210		SDR family NAD(P)-dependent oxidoreductase OS=Saccharopolyspora sp. 7K502 OX=2530387 GN=E1288_34210 PE=4 SV=1	1	1	2	2	1981	207.2	5.22	1.05716	1.78726	0.822749	0.885747	1.42893	1.12113	1.40316	1.31774	0.672171	0.0302031
A0A6H1R0R4	Dienelactone hydrolase family protein	FDZ84_01025		Dienelactone hydrolase family protein OS=Saccharopolyspora sp. ASAGF58 OX=2719023 GN=FDZ84_01025 PE=4 SV=1	20	4	4	5	241	25.7	6.6	0.884652	1.78726	0.840224	0.865322	1.17663	1.35577	1.33248	1.2883	0.671679	0.00184942
A0A2N3Y549	DNA-binding NarL/FixJ family response regulator	A8926_6050		DNA-binding NarL/FixJ family response regulator OS=Saccharopolyspora spinosa OX=60894 GN=A8926_6050 PE=4 SV=1	8	1	1	1	204	22.6	7.74	0.719427	1.78726	1.08147	0.915713	1.29145	1.55441	1.24564	1.36383	0.671427	0.0349607
A0A6H1RDA6	Uncharacterized protein	FDZ84_31625		Uncharacterized protein OS=Saccharopolyspora sp. ASAGF58 OX=2719023 GN=FDZ84_31625 PE=4 SV=1	39	3	3	8	134	14	7.05	0.974922	1.78726	0.824976	0.885396	1.31311	1.33536	1.3086	1.31902	0.671252	0.000730571
A0A4R4UXB3	Acyltransferase	E1161_01245		Acyltransferase OS=Saccharopolyspora sp. 16K404 OX=2530385 GN=E1161_01245 PE=4 SV=1	11	2	3	5	280	31.5	5.39	0.926822	1.78726	0.764593	0.834576	1.24958	1.25193	1.24004	1.24719	0.669168	0.00102846
A0A2N3Y2I7	Aryl-alcohol dehydrogenase-like predicted oxidoreductase	A8926_5075		Aryl-alcohol dehydrogenase-like predicted oxidoreductase OS=Saccharopolyspora spinosa OX=60894 GN=A8926_5075 PE=3 SV=1	14	2	5	6	334	36.4	5.29	0.924974	1.78726	0.896492	0.886962	1.3662	1.35665	1.25839	1.32708	0.668356	0.000498063
A0A6H1RAE1	TIGR02678 family protein	FDZ84_25785		TIGR02678 family protein OS=Saccharopolyspora sp. ASAGF58 OX=2719023 GN=FDZ84_25785 PE=4 SV=1	7	2	2	2	394	43.9	6.4	1.10446	1.78726	0.804084	0.894798	1.38082	1.1934	1.44825	1.34082	0.667351	0.0264354
A0A6H1RCT2	Uncharacterized protein	FDZ84_31505		Uncharacterized protein OS=Saccharopolyspora sp. ASAGF58 OX=2719023 GN=FDZ84_31505 PE=4 SV=1	32	2	2	2	102	11.6	6.51	1.13975	1.78726	0.743352	0.897628	1.25878	1.38579	1.39376	1.34611	0.666832	0.0261448
A0A6H1RGT1	PHP domain-containing protein	FDZ84_17005		PHP domain-containing protein OS=Saccharopolyspora sp. ASAGF58 OX=2719023 GN=FDZ84_17005 PE=4 SV=1	15	1	3	4	293	31	5.6	0.945252	1.78726	0.788657	0.856748	1.40039	1.13339	1.32498	1.28625	0.66608	0.00952783
A0A6H1R0N6	Oxidoreductase	FDZ84_03440		Oxidoreductase OS=Saccharopolyspora sp. ASAGF58 OX=2719023 GN=FDZ84_03440 PE=4 SV=1	10	1	2	2	395	42.2	8.81	1.11549	1.78726	0.779886	0.873218	1.26576	1.40511	1.26618	1.31235	0.665383	0.0283098
A0A2N3XVE6	Succinate dehydrogenase / fumarate reductase iron-sulfur subunit	A8926_2261		Succinate dehydrogenase / fumarate reductase iron-sulfur subunit OS=Saccharopolyspora spinosa OX=60894 GN=A8926_2261 PE=3 SV=1	38	1	8	16	247	28.3	6.24	0.802747	1.78726	0.890821	0.861552	1.25513	1.29949	1.33156	1.2954	0.665088	0.000296767
A0A6H1RJS9	GAF domain-containing protein	FDZ84_27730		GAF domain-containing protein OS=Saccharopolyspora sp. ASAGF58 OX=2719023 GN=FDZ84_27730 PE=4 SV=1	8	2	2	2	412	44.2	6.52	0.897049	1.78726	0.862532	0.894956	1.17813	1.50003	1.36074	1.3463	0.664754	0.00894943
A0A1I6RLZ4	KS-AT-KR-ACP domain-containing polyene macrolide polyketide synthase	SAMN05660874_02353		KS-AT-KR-ACP domain-containing polyene macrolide polyketide synthase OS=Saccharopolyspora flava OX=95161 GN=SAMN05660874_02353 PE=4 SV=1	0	1	3	5	9097	959.7	4.97	0.984323	1.78726	0.835851	0.897185	1.25419	1.39822	1.39735	1.34992	0.664622	0.00230293
A0A6H1R3Y9	SigE family RNA polymerase sigma factor	FDZ84_10745		SigE family RNA polymerase sigma factor OS=Saccharopolyspora sp. ASAGF58 OX=2719023 GN=FDZ84_10745 PE=3 SV=1	9	1	1	2	190	20.9	9.8	0.979658	1.78726	0.796431	0.884872	1.23259	1.46106	1.30562	1.33309	0.663775	0.00638595
A0A6H1R372	Uncharacterized protein	FDZ84_08730		Uncharacterized protein OS=Saccharopolyspora sp. ASAGF58 OX=2719023 GN=FDZ84_08730 PE=4 SV=1	8	1	1	1	117	12.7	5.9	0.858062	1.78726	0.914428	0.877769	1.47769	1.23517	1.25714	1.32333	0.663301	0.00499607
A0A2N3Y0L5	Sarcosine oxidase	A8926_4292		Sarcosine oxidase OS=Saccharopolyspora spinosa OX=60894 GN=A8926_4292 PE=4 SV=1	5	1	1	3	383	41.5	6.67	0.757628	1.78726	0.921194	0.882521	1.30754	1.33988	1.3525	1.3333	0.661905	0.00231251
A0A1I4U1N4	Ribonuclease BN, tRNA processing enzyme	SAMN05421805_1011672		Ribonuclease BN, tRNA processing enzyme OS=Saccharopolyspora antimicrobica OX=455193 GN=SAMN05421805_1011672 PE=4 SV=1	4	1	1	2	256	27.7	5.15	0.776045	1.78726	0.955637	0.88382	1.17712	1.63035	1.20753	1.33833	0.660388	0.0437072
A0A6H1RD22	Uncharacterized protein	FDZ84_26750		Uncharacterized protein OS=Saccharopolyspora sp. ASAGF58 OX=2719023 GN=FDZ84_26750 PE=4 SV=1	6	1	1	2	228	23.8	5.33	1.05249	1.78726	0.666826	0.844902	1.27584	1.30775	1.25829	1.28063	0.659756	0.0183349
A0A6H1R7W3	Theronine dehydrogenase	FDZ84_19875		Theronine dehydrogenase OS=Saccharopolyspora sp. ASAGF58 OX=2719023 GN=FDZ84_19875 PE=4 SV=1	4	1	1	1	347	37.1	5.25	0.96743	1.78726	0.79681	0.829065	1.30295	1.19723	1.27086	1.25702	0.659551	0.00559383
A0A6H1RCX1	Glycosyltransferase family 1 protein	FDZ84_31065		Glycosyltransferase family 1 protein OS=Saccharopolyspora sp. ASAGF58 OX=2719023 GN=FDZ84_31065 PE=4 SV=1	26	10	10	12	411	43	6.54	0.985614	1.78726	0.876179	0.907496	1.39978	1.40923	1.31915	1.37605	0.659493	0.000647607
A4F8M7	Adenylyltransferase/sulfurtransferase	moeB		Adenylyltransferase/sulfurtransferase OS=Saccharopolyspora erythraea (strain ATCC 11635 / DSM 40517 / JCM 4748 / NBRC 13426 / NCIMB 8594 / NRRL 2338) OX=405948 GN=moeB PE=4 SV=1	28	1	8	16	390	42.3	5.1	0.802274	1.78726	0.926948	0.851321	1.27547	1.19134	1.41193	1.29292	0.65845	0.00413029
A0A1H3TRQ6	Uncharacterized protein	SAMN05216215_10908		Uncharacterized protein OS=Saccharopolyspora shandongensis OX=418495 GN=SAMN05216215_10908 PE=4 SV=1	7	1	1	3	134	14.9	5.36	1.16749	1.78726	0.700494	0.867395	1.3269	1.23587	1.39021	1.31766	0.658285	0.0454757
A0A5Q3QBJ7	Putative pterin-4-alpha-carbinolamine dehydratase	GIY23_04160		Putative pterin-4-alpha-carbinolamine dehydratase OS=Saccharopolyspora coralli OX=2665642 GN=GIY23_04160 PE=3 SV=1	17	1	1	1	99	10.9	4.67	0.880989	1.78726	0.896243	0.843121	1.19017	1.22799	1.43576	1.28464	0.656308	0.00769576
A0A6H1RI67	TetR/AcrR family transcriptional regulator	FDZ84_25575		TetR/AcrR family transcriptional regulator OS=Saccharopolyspora sp. ASAGF58 OX=2719023 GN=FDZ84_25575 PE=4 SV=1	4	1	1	1	185	20.1	7.34	0.996975	1.78726	0.786063	0.869629	1.31639	1.19645	1.46724	1.32669	0.655486	0.0108349
A0A2N3XX12	LexA repressor	lexA	FUNCTION: Represses a number of genes involved in the response to DNA damage (SOS response), including recA and lexA. In the presence of single-stranded DNA, RecA interacts with LexA causing an autocatalytic cleavage which disrupts the DNA-binding part of LexA, leading to derepression of the SOS regulon and eventually DNA repair. {ECO:0000256|HAMAP-Rule:MF_00015}.	LexA repressor OS=Saccharopolyspora spinosa OX=60894 GN=lexA PE=3 SV=1	58	1	8	18	240	25.8	5.19	0.962686	1.78726	0.808527	0.857414	1.26154	1.39579	1.27008	1.30914	0.654946	0.00270271
A0A5M7BM97	Uncharacterized protein	F1721_21345		Uncharacterized protein OS=Saccharopolyspora hirsuta OX=1837 GN=F1721_21345 PE=4 SV=1	12	1	1	2	68	7.7	7.62	1.05699	1.78726	0.865331	0.886701	1.25261	1.53565	1.27807	1.35544	0.654177	0.02238
A0A6H1REY1	Helix-turn-helix domain-containing protein	FDZ84_35500		Helix-turn-helix domain-containing protein OS=Saccharopolyspora sp. ASAGF58 OX=2719023 GN=FDZ84_35500 PE=4 SV=1	4	1	1	2	199	21.4	5.58	1.12542	1.78726	0.768152	0.87299	1.33613	1.34977	1.32102	1.33564	0.653613	0.0219575
A0A6H1RDI4	DUF427 domain-containing protein	FDZ84_32605		DUF427 domain-containing protein OS=Saccharopolyspora sp. ASAGF58 OX=2719023 GN=FDZ84_32605 PE=4 SV=1	15	2	4	6	248	28.2	6	1.00932	1.78726	0.781353	0.870468	1.44051	1.38868	1.1793	1.33616	0.651469	0.0119114
A0A6H1RE45	Histidine kinase	FDZ84_33525		Histidine kinase OS=Saccharopolyspora sp. ASAGF58 OX=2719023 GN=FDZ84_33525 PE=4 SV=1	16	5	18	24	1323	143	5.06	1.01792	1.78726	0.826896	0.890082	1.24863	1.60418	1.25058	1.3678	0.650741	0.0236884
A0A2N3Y8U5	Uncharacterized protein (TIGR02453 family)	A8926_7496		Uncharacterized protein (TIGR02453 family) OS=Saccharopolyspora spinosa OX=60894 GN=A8926_7496 PE=4 SV=1	9	1	2	2	221	24.9	6.64	1.02388	1.78726	0.792618	0.862807	1.31705	1.21765	1.47207	1.33559	0.646011	0.0124913
A0A6H1RF23	NAD-dependent epimerase/dehydratase family protein	FDZ84_36280		NAD-dependent epimerase/dehydratase family protein OS=Saccharopolyspora sp. ASAGF58 OX=2719023 GN=FDZ84_36280 PE=4 SV=1	36	7	8	19	324	35.2	5.55	0.983557	1.78726	0.816629	0.863095	1.40789	1.4264	1.17457	1.33629	0.64589	0.00950319
A0A2N3Y2F1	DNA-binding GntR family transcriptional regulator	A8926_5034		DNA-binding GntR family transcriptional regulator OS=Saccharopolyspora spinosa OX=60894 GN=A8926_5034 PE=4 SV=1	18	4	4	5	224	25.3	6.32	0.962003	1.78726	0.867223	0.877555	1.27601	1.36552	1.44322	1.36158	0.644511	0.00192027
A0A2N3Y534	Histidine ammonia-lyase/tyrosine ammonia-lyase	A8926_6091		Histidine ammonia-lyase/tyrosine ammonia-lyase OS=Saccharopolyspora spinosa OX=60894 GN=A8926_6091 PE=4 SV=1	5	1	2	4	502	52.6	6.34	0.942613	1.78726	0.895506	0.887164	1.38211	1.48407	1.27378	1.37999	0.642878	0.00213602
A0A6H1R363	50S ribosomal protein L7/L12	rplL		50S ribosomal protein L7/L12 OS=Saccharopolyspora sp. ASAGF58 OX=2719023 GN=rplL PE=3 SV=1	47	8	8	28	127	13.4	4.65	0.908322	1.78726	0.889402	0.867843	1.21864	1.50924	1.32745	1.35178	0.642002	0.00587934
A0A6H1R313	Ribosome hibernation promoting factor	raiA		Ribosome hibernation promoting factor OS=Saccharopolyspora sp. ASAGF58 OX=2719023 GN=raiA PE=3 SV=1	49	1	9	51	225	25.4	7.24	0.822442	1.78726	0.871074	0.857864	1.26612	1.45042	1.29364	1.33673	0.641765	0.00134668
A0A6H1R6G2	Uncharacterized protein	FDZ84_15855		Uncharacterized protein OS=Saccharopolyspora sp. ASAGF58 OX=2719023 GN=FDZ84_15855 PE=4 SV=1	22	2	3	3	211	22.8	6.11	0.648761	1.78726	0.730753	0.676128	0.992207	1.09223	1.08093	1.05512	0.640806	0.000819211
A0A6H1RG02	Esterase-like activity of phytase family protein	FDZ84_32330		Esterase-like activity of phytase family protein OS=Saccharopolyspora sp. ASAGF58 OX=2719023 GN=FDZ84_32330 PE=4 SV=1	24	1	4	8	180	19.5	5.05	0.984552	1.78726	0.71491	0.805691	1.32365	1.14145	1.307	1.25737	0.640777	0.0133284
A0A2N3XWV1	Alpha/beta hydrolase family protein	A8926_2790		Alpha/beta hydrolase family protein OS=Saccharopolyspora spinosa OX=60894 GN=A8926_2790 PE=4 SV=1	19	1	8	23	521	55.4	5.01	0.777865	1.78726	0.967057	0.878917	1.2501	1.46122	1.40664	1.37265	0.640305	0.00415509
A0A6H1REN5	TIGR03086 family protein	FDZ84_35880		TIGR03086 family protein OS=Saccharopolyspora sp. ASAGF58 OX=2719023 GN=FDZ84_35880 PE=4 SV=1	29	4	4	5	186	20.1	4.58	0.933022	1.78726	0.844802	0.867713	1.34425	1.42718	1.29562	1.35568	0.640055	0.000652884
A0A4R4YZN1	Precorrin-6y C5,15-methyltransferase (Decarboxylating) subunit CbiE	cbiE		Precorrin-6y C5,15-methyltransferase (Decarboxylating) subunit CbiE OS=Saccharopolyspora sp. 7K502 OX=2530387 GN=cbiE PE=3 SV=1	30	2	7	16	400	41.4	5.62	0.891226	1.78726	0.771489	0.791523	1.26858	1.1726	1.26992	1.23703	0.639856	0.00196322
A0A6H1R0K0	Uncharacterized protein	FDZ84_03415		Uncharacterized protein OS=Saccharopolyspora sp. ASAGF58 OX=2719023 GN=FDZ84_03415 PE=4 SV=1	5	1	1	1	135	14.5	8.22	0.659474	1.78726	0.875095	0.852231	1.35148	1.52728	1.11881	1.33253	0.639561	0.0386833
A0A2N3Y552	NAD(P)-dependent dehydrogenase (Short-subunit alcohol dehydrogenase family)	A8926_6088		NAD(P)-dependent dehydrogenase (Short-subunit alcohol dehydrogenase family) OS=Saccharopolyspora spinosa OX=60894 GN=A8926_6088 PE=4 SV=1	12	3	3	4	256	26.7	6.42	1.18048	1.78726	0.760223	0.904819	1.3598	1.46828	1.42221	1.41676	0.638653	0.0223583
A0A6H1RFI7	ABC transporter substrate-binding protein	FDZ84_35760		ABC transporter substrate-binding protein OS=Saccharopolyspora sp. ASAGF58 OX=2719023 GN=FDZ84_35760 PE=4 SV=1	20	4	10	15	570	62.2	5.95	1.04474	1.78726	0.755853	0.847724	1.3409	1.28783	1.35861	1.32911	0.637813	0.00881924
A0A073AZP2	Elongation factor G	fusA	FUNCTION: Catalyzes the GTP-dependent ribosomal translocation step during translation elongation. During this step, the ribosome changes from the pre-translocational (PRE) to the post-translocational (POST) state as the newly formed A-site-bound peptidyl-tRNA and P-site-bound deacylated tRNA move to the P and E sites, respectively. Catalyzes the coordinated movement of the two tRNA molecules, the…	Elongation factor G OS=Saccharopolyspora rectivirgula OX=28042 GN=fusA PE=3 SV=1	24	1	16	59	700	77.5	5.11	0.844007	1.78726	0.817205	0.821306	1.06199	1.33806	1.47407	1.29137	0.635994	0.0181713
A0A6H1RE01	Uncharacterized protein	FDZ84_33680		Uncharacterized protein OS=Saccharopolyspora sp. ASAGF58 OX=2719023 GN=FDZ84_33680 PE=4 SV=1	13	1	1	1	110	11.6	7.05	0.962564	1.78726	0.705395	0.816317	1.2331	1.37686	1.25083	1.28693	0.634315	0.0060691
A0A2A9JJ35	5-amino-6-(D-ribitylamino)uracil--L-tyrosine 4-hydroxyphenyl transferase	A8924_6944		5-amino-6-(D-ribitylamino)uracil--L-tyrosine 4-hydroxyphenyl transferase OS=Saccharopolyspora erythraea (strain ATCC 11635 / DSM 40517 / JCM 4748 / NBRC 13426 / NCIMB 8594 / NRRL 2338) OX=405948 GN=A8924_6944 PE=3 SV=1	3	1	1	1	848	91.5	5.48	0.625265	1.78726	0.870817	0.774631	1.36009	1.28708	1.02597	1.22438	0.632672	0.0237201
A0A2N3XW69	Uncharacterized protein	A8926_2568		Uncharacterized protein OS=Saccharopolyspora spinosa OX=60894 GN=A8926_2568 PE=3 SV=1	46	5	17	41	389	41.4	5.38	0.4809	1.78726	0.708221	0.566384	0.887932	0.897205	0.901294	0.895477	0.632495	0.0100226
A0A2N3Y3I8	RimJ/RimL family protein N-acetyltransferase	A8926_5469		RimJ/RimL family protein N-acetyltransferase OS=Saccharopolyspora spinosa OX=60894 GN=A8926_5469 PE=4 SV=1	15	3	3	4	188	20.9	4.79	0.992624	1.78726	0.788693	0.857264	1.34617	1.39701	1.32759	1.35692	0.631771	0.00212501
A0A4R4ZJ11	Uncharacterized protein	E1288_00785		Uncharacterized protein OS=Saccharopolyspora sp. 7K502 OX=2530387 GN=E1288_00785 PE=4 SV=1	4	1	1	2	232	24.6	6.93	0.518859	1.78726	0.608361	0.577889	0.863835	0.994753	0.896405	0.918331	0.629282	0.00228784
A0A2N3Y2V3	Maleate cis-trans isomerase	A8926_5170		Maleate cis-trans isomerase OS=Saccharopolyspora spinosa OX=60894 GN=A8926_5170 PE=4 SV=1	20	4	4	11	249	26.7	4.83	0.929254	1.78726	0.850667	0.873258	1.3664	1.38582	1.41719	1.3898	0.628332	8.42628e-05
A0A2N3Y8L6	Uncharacterized protein DUF3558	A8926_7438		Uncharacterized protein DUF3558 OS=Saccharopolyspora spinosa OX=60894 GN=A8926_7438 PE=4 SV=1	9	2	2	5	181	18.5	5.19	0.986472	1.78726	0.708763	0.832879	1.32466	1.33815	1.31871	1.32717	0.62756	0.00376833
A0A6H1RI46	Lamin tail domain-containing protein	FDZ84_03820		Lamin tail domain-containing protein OS=Saccharopolyspora sp. ASAGF58 OX=2719023 GN=FDZ84_03820 PE=4 SV=1	24	1	2	4	132	14.3	6.55	0.626558	1.78726	0.821631	0.762779	1.18161	1.24608	1.22065	1.21611	0.627227	0.00306281
A0A6H1R3V2	Uncharacterized protein	FDZ84_08025		Uncharacterized protein OS=Saccharopolyspora sp. ASAGF58 OX=2719023 GN=FDZ84_08025 PE=4 SV=1	7	1	1	3	136	13.8	9.11	0.702817	1.78726	0.767057	0.735583	1.29943	1.01439	1.20709	1.17364	0.626754	0.00701105
A0A6H1R493	Uncharacterized protein	FDZ84_11665		Uncharacterized protein OS=Saccharopolyspora sp. ASAGF58 OX=2719023 GN=FDZ84_11665 PE=4 SV=1	28	9	9	23	412	42.3	4.7	0.868927	1.78726	0.753957	0.792413	1.35348	1.11254	1.33034	1.26545	0.62619	0.00527196
A0A2N3XV32	Putative membrane protein	A8926_2088		Putative membrane protein OS=Saccharopolyspora spinosa OX=60894 GN=A8926_2088 PE=4 SV=1	14	1	3	3	175	20.4	6.61	1.00592	1.78726	0.807737	0.86467	1.31116	1.54993	1.2967	1.38593	0.623892	0.00864626
A0A6H1RB65	Aminotransferase class III-fold pyridoxal phosphate-dependent enzyme	FDZ84_25650		Aminotransferase class III-fold pyridoxal phosphate-dependent enzyme OS=Saccharopolyspora sp. ASAGF58 OX=2719023 GN=FDZ84_25650 PE=3 SV=1	3	1	1	1	439	46.6	5.54	0.786743	1.78726	0.893637	0.834087	1.39159	1.43784	1.19074	1.34005	0.622428	0.00351994
A0A6H1RF89	NAD(P)/FAD-dependent oxidoreductase	FDZ84_31840		NAD(P)/FAD-dependent oxidoreductase OS=Saccharopolyspora sp. ASAGF58 OX=2719023 GN=FDZ84_31840 PE=4 SV=1	13	5	5	7	461	48.7	8.12	0.794538	1.78726	0.9171	0.866595	1.355	1.49527	1.33206	1.39411	0.621613	0.00111332
A0A6H1RBR4	DNA-binding protein	FDZ84_22545		DNA-binding protein OS=Saccharopolyspora sp. ASAGF58 OX=2719023 GN=FDZ84_22545 PE=4 SV=1	28	4	4	7	194	20.8	4.82	1.05824	1.78726	0.739126	0.840125	1.33734	1.34079	1.37812	1.35208	0.621356	0.00961131
A4FMI6	Potassium-transporting ATPase ATP-binding subunit	kdpB	FUNCTION: Part of the high-affinity ATP-driven potassium transport (or Kdp) system, which catalyzes the hydrolysis of ATP coupled with the electrogenic transport of potassium into the cytoplasm. This subunit is responsible for energy coupling to the transport system. {ECO:0000256|HAMAP-Rule:MF_00285}.	Potassium-transporting ATPase ATP-binding subunit OS=Saccharopolyspora erythraea (strain ATCC 11635 / DSM 40517 / JCM 4748 / NBRC 13426 / NCIMB 8594 / NRRL 2338) OX=405948 GN=kdpB PE=3 SV=1	7	1	4	4	691	72.5	5.31	0.690591	1.78726	0.936731	0.880127	1.33437	1.63039	1.28598	1.41691	0.621157	0.0208467
A0A6H1RD51	Peptidase C39 family protein	FDZ84_26925		Peptidase C39 family protein OS=Saccharopolyspora sp. ASAGF58 OX=2719023 GN=FDZ84_26925 PE=4 SV=1	14	4	4	6	426	45.6	6.6	1.08368	1.78726	0.721902	0.836358	1.36261	1.40288	1.27393	1.34647	0.621149	0.0169752
A0A1H3T0N6	Cys-tRNA(Pro)/Cys-tRNA(Cys) deacylase	SAMN05216215_107312		Cys-tRNA(Pro)/Cys-tRNA(Cys) deacylase OS=Saccharopolyspora shandongensis OX=418495 GN=SAMN05216215_107312 PE=3 SV=1	27	3	3	3	158	16.4	7.43	0.991373	1.78726	0.804217	0.882554	1.31422	1.66667	1.28422	1.4217	0.620772	0.0162195
A0A6H1RFP5	Helix-turn-helix domain-containing protein	FDZ84_31560		Helix-turn-helix domain-containing protein OS=Saccharopolyspora sp. ASAGF58 OX=2719023 GN=FDZ84_31560 PE=4 SV=1	6	1	1	1	232	25.1	6.05	1.01395	1.78726	0.810816	0.869807	1.26254	1.55473	1.39564	1.4043	0.619387	0.00863051
A0A2N3Y295	DSBA-like thioredoxin domain-containing protein	A8926_4970		DSBA-like thioredoxin domain-containing protein OS=Saccharopolyspora spinosa OX=60894 GN=A8926_4970 PE=4 SV=1	26	4	4	5	222	24.8	5.58	0.857699	1.78726	0.826075	0.852915	1.29435	1.53875	1.2984	1.37716	0.619327	0.00308103
A0A5M7BQ98	Transcriptional regulator	F1721_19485		Transcriptional regulator OS=Saccharopolyspora hirsuta OX=1837 GN=F1721_19485 PE=4 SV=1	49	4	4	20	69	7.5	11.05	0.985347	1.78726	0.782908	0.86394	1.27978	1.66005	1.24795	1.39593	0.618899	0.0219433
A0A2N3XXX9	(R,R)-butanediol dehydrogenase/meso-butanediol dehydrogenase/diacetyl reductase	A8926_3282		(R,R)-butanediol dehydrogenase/meso-butanediol dehydrogenase/diacetyl reductase OS=Saccharopolyspora spinosa OX=60894 GN=A8926_3282 PE=4 SV=1	15	1	4	17	333	35	5.54	1.11257	1.78726	0.77405	0.8853	1.41115	1.43039	1.46323	1.43492	0.616967	0.00868847
A0A6H1RHN8	Glycosyltransferase	FDZ84_36285		Glycosyltransferase OS=Saccharopolyspora sp. ASAGF58 OX=2719023 GN=FDZ84_36285 PE=4 SV=1	34	3	10	16	370	40.5	9.07	0.839281	1.78726	0.844262	0.856497	1.34827	1.54153	1.28386	1.39122	0.615644	0.00246463
A0A2N3Y3E1	Uncharacterized protein	A8926_5389		Uncharacterized protein OS=Saccharopolyspora spinosa OX=60894 GN=A8926_5389 PE=4 SV=1	23	1	1	1	70	7.6	8.19	0.960381	1.78726	0.769513	0.858591	1.25965	1.63077	1.3011	1.39717	0.614521	0.0142871
A0A6H1R0C5	Class II aldolase/adducin family protein	FDZ84_01145		Class II aldolase/adducin family protein OS=Saccharopolyspora sp. ASAGF58 OX=2719023 GN=FDZ84_01145 PE=4 SV=1	17	3	3	4	213	22.9	5.57	0.837134	1.78726	0.875025	0.856643	1.35173	1.40957	1.4221	1.39447	0.614315	2.46001e-05
A0A6H1REA5	Aspartate aminotransferase family protein	FDZ84_35020		Aspartate aminotransferase family protein OS=Saccharopolyspora sp. ASAGF58 OX=2719023 GN=FDZ84_35020 PE=3 SV=1	3	1	1	1	526	57.1	8.47	0.977169	1.78726	0.762628	0.868122	1.50192	1.52284	1.21737	1.41404	0.613929	0.00937269
A0A1H3LXQ4	Glyoxylase, beta-lactamase superfamily II	SAMN05216215_103292		Glyoxylase, beta-lactamase superfamily II OS=Saccharopolyspora shandongensis OX=418495 GN=SAMN05216215_103292 PE=4 SV=1	3	1	1	2	291	31.1	5.05	1.18436	1.78726	0.698938	0.840523	1.27319	1.41275	1.42386	1.36993	0.61355	0.0419805
A0A2N3XPV8	Uncharacterized protein	A8926_0193		Uncharacterized protein OS=Saccharopolyspora spinosa OX=60894 GN=A8926_0193 PE=4 SV=1	28	1	1	1	36	4.1	4.56	1.10055	1.78726	0.769962	0.851636	1.66591	1.19529	1.30326	1.38815	0.613503	0.0481361
A0A2N3XQM9	Isochorismate synthase	A8926_0488		Isochorismate synthase OS=Saccharopolyspora spinosa OX=60894 GN=A8926_0488 PE=3 SV=1	18	1	3	4	406	43.1	4.88	1.12499	1.78726	0.714268	0.831313	1.36161	1.26439	1.44462	1.35687	0.612668	0.0284924
A0A6H1RCM7	Threonylcarbamoyl-AMP synthase	FDZ84_30155		Threonylcarbamoyl-AMP synthase OS=Saccharopolyspora sp. ASAGF58 OX=2719023 GN=FDZ84_30155 PE=4 SV=1	25	4	4	5	206	22.9	6	0.858009	1.78726	0.864046	0.849325	1.3723	1.37524	1.41217	1.38657	0.612536	6.63125e-06
A0A6H1QZF7	Fatty acyl-AMP ligase	FDZ84_00075		Fatty acyl-AMP ligase OS=Saccharopolyspora sp. ASAGF58 OX=2719023 GN=FDZ84_00075 PE=4 SV=1	6	3	3	3	599	65.4	5.91	0.930718	1.78726	0.817788	0.878739	1.38567	1.45442	1.47809	1.4394	0.610492	0.000200154
A0A6H1R1J3	Response regulator	FDZ84_05385		Response regulator OS=Saccharopolyspora sp. ASAGF58 OX=2719023 GN=FDZ84_05385 PE=4 SV=1	19	5	5	7	226	24.9	5.94	0.947349	1.78726	0.840238	0.876583	1.42524	1.49632	1.38947	1.43701	0.610005	0.000290792
A0A5Q3QEU0	Pyruvate dehydrogenase E1 component	aceE	FUNCTION: Component of the pyruvate dehydrogenase (PDH) complex, that catalyzes the overall conversion of pyruvate to acetyl-CoA and CO(2). {ECO:0000256|PIRNR:PIRNR000156}.	Pyruvate dehydrogenase E1 component OS=Saccharopolyspora coralli OX=2665642 GN=aceE PE=4 SV=1	16	1	12	30	953	105.5	5.39	1.13534	1.78726	0.79552	0.862416	1.39902	1.20186	1.65348	1.41812	0.608141	0.0451749
A0A6H1R9J8	Uncharacterized protein	FDZ84_21740		Uncharacterized protein OS=Saccharopolyspora sp. ASAGF58 OX=2719023 GN=FDZ84_21740 PE=4 SV=1	4	1	1	1	268	30.1	5.88	1.10009	1.78726	0.83502	0.812352	1.413	1.40031	1.20451	1.33927	0.606561	0.047011
A0A6H1REI7	Uncharacterized protein	FDZ84_33370		Uncharacterized protein OS=Saccharopolyspora sp. ASAGF58 OX=2719023 GN=FDZ84_33370 PE=4 SV=1	41	2	2	3	70	7.7	7.27	0.872839	1.78726	0.762937	0.824746	1.30989	1.38976	1.38018	1.35994	0.606456	0.000200353
A0A2N3XYF3	D-3-phosphoglycerate dehydrogenase	A8926_3452		D-3-phosphoglycerate dehydrogenase OS=Saccharopolyspora spinosa OX=60894 GN=A8926_3452 PE=3 SV=1	24	1	6	9	352	37.1	5.41	0.916347	1.78726	0.765084	0.851356	1.45583	1.33564	1.42732	1.40626	0.605404	0.000655547
A0A1H3BBD6	Alcohol dehydrogenase	SAMN05216215_1010105		Alcohol dehydrogenase OS=Saccharopolyspora shandongensis OX=418495 GN=SAMN05216215_1010105 PE=3 SV=1	7	2	2	2	340	35.3	6.4	1.07961	1.78726	0.622504	0.81351	1.39389	1.35886	1.28337	1.34537	0.604672	0.0195764
A0A2A9JIJ8	RNA polymerase sigma-70 factor (ECF subfamily)	A8924_6745		RNA polymerase sigma-70 factor (ECF subfamily) OS=Saccharopolyspora erythraea (strain ATCC 11635 / DSM 40517 / JCM 4748 / NBRC 13426 / NCIMB 8594 / NRRL 2338) OX=405948 GN=A8924_6745 PE=4 SV=1	4	1	1	1	410	45	5.85	0.719154	1.78726	1.039	0.887589	1.5082	1.72665	1.17304	1.4693	0.604091	0.03515
A0A1H3SQE4	Cation-transporting ATPase I	SAMN05216215_106823		Cation-transporting ATPase I OS=Saccharopolyspora shandongensis OX=418495 GN=SAMN05216215_106823 PE=4 SV=1	6	4	4	6	576	60.8	9.76	0.985255	1.78726	0.777606	0.851503	1.32852	1.6247	1.28503	1.41275	0.602728	0.0112102
A0A6H1RB43	Uncharacterized protein	FDZ84_21215		Uncharacterized protein OS=Saccharopolyspora sp. ASAGF58 OX=2719023 GN=FDZ84_21215 PE=4 SV=1	19	1	1	2	99	9.7	11.9	0.692726	1.78726	0.625392	0.664748	1.14882	1.10281	1.05744	1.10302	0.60266	0.000191498
A0A2N3Y303	YCII domain-containing protein	A8926_5236		YCII domain-containing protein OS=Saccharopolyspora spinosa OX=60894 GN=A8926_5236 PE=3 SV=1	32	5	5	10	124	13.4	4.82	1.13466	1.78726	0.66472	0.817693	1.42371	1.22636	1.42048	1.35685	0.602642	0.0346737
A0A1I4YSP2	MOSC domain-containing protein YiiM	SAMN05421805_104276		MOSC domain-containing protein YiiM OS=Saccharopolyspora antimicrobica OX=455193 GN=SAMN05421805_104276 PE=4 SV=1	3	1	1	2	217	23.5	6.8	0.750527	1.78726	0.877946	0.852004	1.42741	1.47596	1.35556	1.41964	0.600154	0.000853862
A0A6H1R839	Uncharacterized protein	FDZ84_15125		Uncharacterized protein OS=Saccharopolyspora sp. ASAGF58 OX=2719023 GN=FDZ84_15125 PE=4 SV=1	18	4	9	21	590	64.1	4.25	0.682995	1.78726	0.654101	0.661868	1.08452	1.10493	1.12506	1.10484	0.599063	9.74611e-06
A0A6H1RFT9	Sensor histidine kinase	FDZ84_36255		Sensor histidine kinase OS=Saccharopolyspora sp. ASAGF58 OX=2719023 GN=FDZ84_36255 PE=4 SV=1	18	3	3	3	192	20.3	5.12	1.01089	1.78726	0.725004	0.790075	1.39407	1.5047	1.05838	1.31905	0.598973	0.0395466
A0A6H1RC87	2,3-butanediol dehydrogenase	FDZ84_30070		2,3-butanediol dehydrogenase OS=Saccharopolyspora sp. ASAGF58 OX=2719023 GN=FDZ84_30070 PE=3 SV=1	26	5	5	8	347	37	5.3	1.05918	1.78726	0.626054	0.770162	1.43141	1.11261	1.32739	1.29047	0.596806	0.039183
A0A4R4UMY9	Transketolase	E1161_15655		Transketolase OS=Saccharopolyspora sp. 16K404 OX=2530385 GN=E1161_15655 PE=4 SV=1	2	1	1	2	606	64.2	5.21	0.952711	1.78726	0.818711	0.847039	1.48945	1.45799	1.31116	1.41953	0.596703	0.00179308
A0A2N3Y296	Fatty-acyl-CoA synthase	A8926_4980		Fatty-acyl-CoA synthase OS=Saccharopolyspora spinosa OX=60894 GN=A8926_4980 PE=4 SV=1	14	1	7	11	541	59	5.19	0.914291	1.78726	0.807172	0.839098	1.38455	1.50193	1.33958	1.40869	0.595659	0.00074971
A0A1H3SQJ4	Cation-transporting ATPase I	SAMN05216215_106827		Cation-transporting ATPase I OS=Saccharopolyspora shandongensis OX=418495 GN=SAMN05216215_106827 PE=4 SV=1	7	3	7	9	1554	162.5	6.51	0.677497	1.78726	0.92193	0.825626	1.26634	1.67984	1.21615	1.38744	0.59507	0.0271684
A0A2N3Y7Q9	Prokaryotic ubiquitin-like protein Pup	pup	FUNCTION: Protein modifier that is covalently attached to lysine residues of substrate proteins, thereby targeting them for proteasomal degradation. The tagging system is termed pupylation. {ECO:0000256|HAMAP-Rule:MF_02106, ECO:0000256|SAAS:SAAS00373194}.	Prokaryotic ubiquitin-like protein Pup OS=Saccharopolyspora spinosa OX=60894 GN=pup PE=3 SV=1	32	2	2	24	63	7	4.28	1.06766	1.78726	0.664633	0.786572	1.28448	1.1531	1.53207	1.32322	0.594439	0.0403348
A0A4R4Y7G6	Uncharacterized protein	E1288_35605		Uncharacterized protein OS=Saccharopolyspora sp. 7K502 OX=2530387 GN=E1288_35605 PE=4 SV=1	13	2	2	3	117	13.3	9.94	0.770356	1.78726	0.834675	0.863284	1.16969	1.67913	1.52346	1.45742	0.592336	0.0221137
A0A4R5BHR4	Lipoate--protein ligase family protein	E1202_25685		Lipoate--protein ligase family protein OS=Saccharopolyspora sp. 5K548 OX=2530386 GN=E1202_25685 PE=4 SV=1	6	1	2	3	250	26.4	5.08	1.13532	1.78726	0.688501	0.839574	1.48899	1.39365	1.37087	1.41784	0.592151	0.0191333
A0A073AXM8	Radical SAM protein	GU90_12550		Radical SAM protein OS=Saccharopolyspora rectivirgula OX=28042 GN=GU90_12550 PE=4 SV=1	6	1	2	4	333	37.7	7.78	1.00701	1.78726	0.81454	0.861479	1.41683	1.69012	1.2709	1.45928	0.590344	0.014102
A0A2N3XYF4	Uncharacterized protein DUF1177	A8926_3466		Uncharacterized protein DUF1177 OS=Saccharopolyspora spinosa OX=60894 GN=A8926_3466 PE=4 SV=1	9	2	2	3	317	32.6	5.08	0.420088	1.78726	0.578717	0.535663	0.876649	0.996478	0.849875	0.907667	0.590154	0.00727111
A0A6H1QZK9	Uncharacterized protein	FDZ84_01005		Uncharacterized protein OS=Saccharopolyspora sp. ASAGF58 OX=2719023 GN=FDZ84_01005 PE=4 SV=1	30	5	5	7	167	18.8	6.34	0.567798	1.78726	0.676022	0.636103	1.14965	1.06192	1.03295	1.08151	0.588164	0.00081686
A0A2N3Y4C8	Uncharacterized protein	A8926_5683		Uncharacterized protein OS=Saccharopolyspora spinosa OX=60894 GN=A8926_5683 PE=4 SV=1	27	1	1	1	56	6.2	3.83	0.819192	1.78726	0.833663	0.835515	1.21321	1.60798	1.46469	1.42863	0.584838	0.00687921
A0A1H3SWY5	(R,R)-butanediol dehydrogenase / meso-butanediol dehydrogenase / diacetyl reductase	SAMN05216215_10729		(R,R)-butanediol dehydrogenase / meso-butanediol dehydrogenase / diacetyl reductase OS=Saccharopolyspora shandongensis OX=418495 GN=SAMN05216215_10729 PE=4 SV=1	21	2	5	17	333	34.8	5.24	0.987466	1.78726	0.810603	0.860116	1.43155	1.46632	1.51438	1.47075	0.584814	0.000877446
A0A2N3Y543	Uncharacterized protein	A8926_6089		Uncharacterized protein OS=Saccharopolyspora spinosa OX=60894 GN=A8926_6089 PE=3 SV=1	7	2	2	3	404	43.5	5.97	1.16218	1.78726	0.729646	0.884234	1.45713	1.5518	1.53602	1.51498	0.583659	0.0114029
A0A6H1R2P4	Potassium-transporting ATPase ATP-binding subunit	kdpB		Potassium-transporting ATPase ATP-binding subunit OS=Saccharopolyspora sp. ASAGF58 OX=2719023 GN=kdpB PE=3 SV=1	9	2	5	6	689	72.4	5.25	0.84858	1.78726	0.890302	0.873982	1.45469	1.66329	1.37527	1.49775	0.583531	0.00199055
A0A6H1R7M8	Uncharacterized protein	FDZ84_19310		Uncharacterized protein OS=Saccharopolyspora sp. ASAGF58 OX=2719023 GN=FDZ84_19310 PE=4 SV=1	53	1	1	3	59	6.2	4.34	0.862715	1.78726	0.842279	0.795243	1.35731	1.31151	1.42269	1.36384	0.583093	0.00099679
A0A2N3XQ87	Uncharacterized protein	A8926_0338		Uncharacterized protein OS=Saccharopolyspora spinosa OX=60894 GN=A8926_0338 PE=4 SV=1	24	3	3	5	140	15.5	4.82	0.773314	1.78726	0.828016	0.852721	1.36626	1.53619	1.4891	1.46385	0.58252	0.00119299
A0A1I5JJA5	Molecular chaperone DnaK (Fragment)	SAMN05421805_1231		Molecular chaperone DnaK (Fragment) OS=Saccharopolyspora antimicrobica OX=455193 GN=SAMN05421805_1231 PE=4 SV=1	29	2	11	36	301	31.6	4.74	0.977598	1.78726	0.85719	0.837709	1.76674	1.33621	1.23237	1.44511	0.579687	0.0305361
A0A2N3Y2U6	Anti-sigma factor antagonist	A8926_5184		Anti-sigma factor antagonist OS=Saccharopolyspora spinosa OX=60894 GN=A8926_5184 PE=3 SV=1	17	2	2	3	154	16.4	10.35	0.868658	1.78726	0.839855	0.837174	1.33745	1.68443	1.31166	1.44451	0.579555	0.00753699
A0A1H3RNC3	Uncharacterized protein	SAMN05216215_105632		Uncharacterized protein OS=Saccharopolyspora shandongensis OX=418495 GN=SAMN05216215_105632 PE=4 SV=1	12	1	1	1	103	11.8	7.2	1.07261	1.78726	0.76389	0.866392	1.55826	1.73867	1.19597	1.49763	0.578507	0.0293075
A0A6H1R681	PDZ domain-containing protein	FDZ84_15465		PDZ domain-containing protein OS=Saccharopolyspora sp. ASAGF58 OX=2719023 GN=FDZ84_15465 PE=3 SV=1	59	13	13	30	318	31.9	5.33	1.14975	1.78726	0.667477	0.844344	1.4195	1.33219	1.63452	1.46207	0.577499	0.0254463
A0A073B076	Hydrogenase	GU90_07115		Hydrogenase OS=Saccharopolyspora rectivirgula OX=28042 GN=GU90_07115 PE=4 SV=1	8	1	2	4	599	67.1	5.38	1.14514	1.78726	0.691978	0.82989	1.33212	1.71961	1.26319	1.43831	0.576991	0.0457811
A0A1I6NZJ0	Histidinol dehydrogenase	hisD	FUNCTION: Catalyzes the sequential NAD-dependent oxidations of L-histidinol to L-histidinaldehyde and then to L-histidine. {ECO:0000256|HAMAP-Rule:MF_01024}.	Histidinol dehydrogenase OS=Saccharopolyspora flava OX=95161 GN=hisD PE=3 SV=1	14	1	4	9	436	46	5.22	0.735351	1.78726	0.99856	0.86516	1.5099	1.49251	1.49911	1.50051	0.576578	0.0011292
A0A6H1RFS6	Uncharacterized protein	FDZ84_32635		Uncharacterized protein OS=Saccharopolyspora sp. ASAGF58 OX=2719023 GN=FDZ84_32635 PE=4 SV=1	9	3	3	3	306	34.8	5.4	0.944405	1.78726	0.78899	0.841817	1.44663	1.70682	1.2393	1.46425	0.574913	0.0126163
A0A2N3Y515	SpoVK/Ycf46/Vps4 family AAA+-type ATPase	A8926_6075		SpoVK/Ycf46/Vps4 family AAA+-type ATPase OS=Saccharopolyspora spinosa OX=60894 GN=A8926_6075 PE=3 SV=1	8	8	8	9	1140	119.1	5.07	1.07481	1.78726	0.775336	0.870232	1.53442	1.49118	1.51581	1.5138	0.574865	0.00336153
A0A2N3XPL1	Uncharacterized protein	A8926_0033		Uncharacterized protein OS=Saccharopolyspora spinosa OX=60894 GN=A8926_0033 PE=4 SV=1	20	2	2	5	118	13.1	6.68	1.00792	1.78726	0.652352	0.82003	1.27356	1.81441	1.21394	1.43397	0.57186	0.0474241
A0A2N3Y411	LuxR family two component transcriptional regulator	A8926_5538		LuxR family two component transcriptional regulator OS=Saccharopolyspora spinosa OX=60894 GN=A8926_5538 PE=4 SV=1	40	1	8	15	218	24	6.01	1.00485	1.78726	0.744744	0.831625	1.36688	1.63011	1.36692	1.45464	0.571707	0.00721345
A0A1H6D3L4	Methionine--tRNA ligase	metG	FUNCTION: Is required not only for elongation of protein synthesis but also for the initiation of all mRNA translation through initiator tRNA(fMet) aminoacylation. {ECO:0000256|HAMAP-Rule:MF_00098}.	Methionine--tRNA ligase OS=Saccharopolyspora jiangxiensis OX=418522 GN=metG PE=3 SV=1	26	1	15	33	597	66.2	5.3	0.862717	1.78726	0.830501	0.812696	1.43957	1.53391	1.293	1.42216	0.571451	0.00147722
A0A2N3Y146	Potassium-transporting ATPase KdpC subunit	kdpC	FUNCTION: Part of the high-affinity ATP-driven potassium transport (or Kdp) system, which catalyzes the hydrolysis of ATP coupled with the electrogenic transport of potassium into the cytoplasm. This subunit acts as a catalytic chaperone that increases the ATP-binding affinity of the ATP-hydrolyzing subunit KdpB by the formation of a transient KdpB/KdpC/ATP ternary complex. {ECO:0000256|HAMAP-Rul…	Potassium-transporting ATPase KdpC subunit OS=Saccharopolyspora spinosa OX=60894 GN=kdpC PE=3 SV=1	5	1	1	2	289	30	6.68	1.14966	1.78726	0.619529	0.808995	1.42564	1.3308	1.50217	1.41954	0.5699	0.0264136
A0A6H1RA90	Alpha/beta hydrolase	FDZ84_25530		Alpha/beta hydrolase OS=Saccharopolyspora sp. ASAGF58 OX=2719023 GN=FDZ84_25530 PE=4 SV=1	23	6	6	18	347	36.7	5.58	0.830196	1.78726	0.836813	0.847178	1.51347	1.3651	1.60075	1.49311	0.567392	0.00077319
A0A6H1R5U1	Alpha/beta fold hydrolase	FDZ84_15095		Alpha/beta fold hydrolase OS=Saccharopolyspora sp. ASAGF58 OX=2719023 GN=FDZ84_15095 PE=4 SV=1	19	4	4	5	248	26.7	6.55	1.27652	1.78726	0.652249	0.851821	1.47401	1.59116	1.44532	1.5035	0.56656	0.0398787
A0A6H1R623	Lysozyme	FDZ84_10500		Lysozyme OS=Saccharopolyspora sp. ASAGF58 OX=2719023 GN=FDZ84_10500 PE=3 SV=1	50	7	8	22	245	27.1	6.33	0.76179	1.78726	0.852968	0.809677	1.47687	1.38925	1.42556	1.43056	0.565986	7.12778e-05
A0A1H3KHN5	Uncharacterized protein	SAMN05216215_102830		Uncharacterized protein OS=Saccharopolyspora shandongensis OX=418495 GN=SAMN05216215_102830 PE=4 SV=1	23	4	4	11	161	17.8	5.71	0.880837	1.78726	0.73898	0.784691	1.32272	1.5199	1.32954	1.39072	0.564234	0.00167108
A0A2N3Y496	Polysaccharide deacetylase	A8926_5733		Polysaccharide deacetylase OS=Saccharopolyspora spinosa OX=60894 GN=A8926_5733 PE=4 SV=1	3	1	1	1	246	27.7	8.29	0.871045	1.78726	0.834948	0.817807	1.41249	1.82766	1.11065	1.45027	0.563901	0.0400761
A0A4R4YBC6	Aminopeptidase N	E1288_33330		Aminopeptidase N OS=Saccharopolyspora sp. 7K502 OX=2530387 GN=E1288_33330 PE=3 SV=1	15	1	5	15	499	53.7	4.87	0.821225	1.78726	0.726101	0.720454	1.5356	1.11414	1.1945	1.28141	0.562235	0.0169669
A0A6H1REE1	FAD-binding monooxygenase	FDZ84_32895		FAD-binding monooxygenase OS=Saccharopolyspora sp. ASAGF58 OX=2719023 GN=FDZ84_32895 PE=4 SV=1	14	5	5	5	398	45.1	6.29	1.00112	1.78726	0.712961	0.80397	1.39717	1.4996	1.42196	1.43958	0.558477	0.00355042
A0A4R4V8E1	Uncharacterized protein	E1181_25045		Uncharacterized protein OS=Saccharopolyspora sp. 16K309 OX=2530384 GN=E1181_25045 PE=4 SV=1	3	1	1	1	392	42.6	5.44	0.721939	1.78726	0.812881	0.770654	1.39226	1.37249	1.39331	1.38602	0.556019	2.2959e-05
A0A2N3XZT3	Peptide/nickel transport system substrate-binding protein	A8926_3994		Peptide/nickel transport system substrate-binding protein OS=Saccharopolyspora spinosa OX=60894 GN=A8926_3994 PE=4 SV=1	18	3	9	15	571	62.3	5.71	0.957695	1.78726	0.69615	0.788026	1.46619	1.29679	1.50555	1.42284	0.553839	0.00395953
A0A6H1RC97	LysR family transcriptional regulator	FDZ84_30135		LysR family transcriptional regulator OS=Saccharopolyspora sp. ASAGF58 OX=2719023 GN=FDZ84_30135 PE=3 SV=1	2	1	1	1	313	33.3	6.65	0.702181	1.78726	0.92378	0.797145	1.45804	1.4523	1.4132	1.44118	0.55312	0.00066965
A0A6H1R380	Tetratricopeptide repeat protein	FDZ84_07570		Tetratricopeptide repeat protein OS=Saccharopolyspora sp. ASAGF58 OX=2719023 GN=FDZ84_07570 PE=4 SV=1	8	3	3	3	342	38.1	6.33	0.84304	1.78726	0.818886	0.800686	1.48094	1.63136	1.25474	1.45568	0.550042	0.00451575
A0A4R4Z1D0	Uncharacterized protein	E1288_15535		Uncharacterized protein OS=Saccharopolyspora sp. 7K502 OX=2530387 GN=E1288_15535 PE=4 SV=1	9	1	1	3	206	21.5	9.41	0.72819	1.78726	0.798265	0.770867	1.29954	1.32354	1.59038	1.40449	0.54886	0.00269675
A0A6H1REU0	Nucleotide sugar dehydrogenase	FDZ84_36305		Nucleotide sugar dehydrogenase OS=Saccharopolyspora sp. ASAGF58 OX=2719023 GN=FDZ84_36305 PE=3 SV=1	30	13	13	36	448	48.3	5.62	0.855351	1.78726	0.748402	0.78631	1.40537	1.43297	1.46131	1.43322	0.548633	7.09963e-05
A0A6H1R0G8	Phosphoglycerate kinase	pgk		Phosphoglycerate kinase OS=Saccharopolyspora sp. ASAGF58 OX=2719023 GN=pgk PE=3 SV=1	46	1	14	33	405	42.1	5.03	0.919738	1.78726	0.83479	0.813324	1.27125	1.66161	1.53848	1.49045	0.545691	0.00722112
A0A4R4Z3K2	30S ribosomal protein S16	rpsP		30S ribosomal protein S16 OS=Saccharopolyspora sp. 7K502 OX=2530387 GN=rpsP PE=3 SV=1	58	2	8	17	146	16	9.42	1.05815	1.78726	0.747836	0.818593	1.8623	1.4713	1.17795	1.50385	0.544332	0.0425186
A0A2N3Y2L9	Multimeric flavodoxin WrbA	A8926_5072		Multimeric flavodoxin WrbA OS=Saccharopolyspora spinosa OX=60894 GN=A8926_5072 PE=4 SV=1	18	4	4	4	239	26.3	5.16	1.2172	1.78726	0.569629	0.79455	1.46659	1.61648	1.30679	1.46329	0.54299	0.0435626
A0A6H1REP4	MerR family transcriptional regulator	FDZ84_35940		MerR family transcriptional regulator OS=Saccharopolyspora sp. ASAGF58 OX=2719023 GN=FDZ84_35940 PE=4 SV=1	26	5	5	7	190	20.6	5.3	1.08923	1.78726	0.67409	0.813261	1.40271	1.72003	1.39155	1.50477	0.540457	0.0168071
A0A2A9JK54	Putative membrane protein YczE	A8924_7363		Putative membrane protein YczE OS=Saccharopolyspora erythraea (strain ATCC 11635 / DSM 40517 / JCM 4748 / NBRC 13426 / NCIMB 8594 / NRRL 2338) OX=405948 GN=A8924_7363 PE=4 SV=1	3	1	1	2	223	23.3	11.71	0.896952	1.78726	0.608952	0.815843	1.44782	1.55744	1.532	1.51242	0.53943	0.00311778
A0A4V2YK90	CoA pyrophosphatase	E1288_31795		CoA pyrophosphatase OS=Saccharopolyspora sp. 7K502 OX=2530387 GN=E1288_31795 PE=4 SV=1	5	1	1	2	236	25.4	5.07	0.838901	1.78726	0.833973	0.828829	1.84677	1.04604	1.73343	1.54208	0.537475	0.0464092
A0A2N3Y8E3	Putative 3-demethylubiquinone-9 3-methyltransferase (Glyoxalase superfamily)	A8926_7306		Putative 3-demethylubiquinone-9 3-methyltransferase (Glyoxalase superfamily) OS=Saccharopolyspora spinosa OX=60894 GN=A8926_7306 PE=4 SV=1	6	1	1	4	160	17.7	4.61	1.08477	1.78726	0.643234	0.773819	1.37819	1.71475	1.23624	1.44306	0.536235	0.0337903
A0A6H1R741	FAD-dependent oxidoreductase	FDZ84_16245		FAD-dependent oxidoreductase OS=Saccharopolyspora sp. ASAGF58 OX=2719023 GN=FDZ84_16245 PE=4 SV=1	5	2	2	3	520	54.8	6.61	1.03318	1.78726	0.718115	0.827355	1.51627	1.69369	1.42436	1.54477	0.535583	0.00523653
A0A6H1R257	Uncharacterized protein	FDZ84_06875		Uncharacterized protein OS=Saccharopolyspora sp. ASAGF58 OX=2719023 GN=FDZ84_06875 PE=4 SV=1	11	1	1	2	101	10.4	10.15	0.600252	1.78726	0.832006	0.767902	1.42055	1.49033	1.42043	1.44377	0.531872	0.00152828
A0A2N3Y173	Caffeoyl-CoA O-methyltransferase	A8926_4522		Caffeoyl-CoA O-methyltransferase OS=Saccharopolyspora spinosa OX=60894 GN=A8926_4522 PE=4 SV=1	11	3	3	6	230	25.1	5.97	1.14653	1.78726	0.643197	0.824373	1.51845	1.53352	1.60338	1.55178	0.531242	0.0112795
A0A6H1RDS4	SDR family oxidoreductase	FDZ84_27305		SDR family oxidoreductase OS=Saccharopolyspora sp. ASAGF58 OX=2719023 GN=FDZ84_27305 PE=4 SV=1	20	2	4	6	260	27.5	5.34	0.907268	1.78726	0.818629	0.841863	1.56357	1.60595	1.58752	1.58568	0.530917	3.0165e-05
A0A2N3Y3K1	Squalene-hopene/tetraprenyl-beta-curcumene cyclase	A8926_5479		Squalene-hopene/tetraprenyl-beta-curcumene cyclase OS=Saccharopolyspora spinosa OX=60894 GN=A8926_5479 PE=3 SV=1	9	1	5	7	641	71.7	6.92	1.20596	1.78726	0.6578	0.845241	1.45541	1.97825	1.34894	1.5942	0.530197	0.0476601
A0A2N3XQ70	Uncharacterized protein	A8926_0221		Uncharacterized protein OS=Saccharopolyspora spinosa OX=60894 GN=A8926_0221 PE=4 SV=1	25	2	2	4	102	10.3	5.25	0.764792	1.78726	0.689264	0.715585	1.45542	1.16032	1.44394	1.35323	0.528799	0.00305762
A0A2N3Y9U3	Aspartyl/glutamyl-tRNA(Asn/Gln) amidotransferase subunit C	gatC	FUNCTION: Allows the formation of correctly charged Asn-tRNA(Asn) or Gln-tRNA(Gln) through the transamidation of misacylated Asp-tRNA(Asn) or Glu-tRNA(Gln) in organisms which lack either or both of asparaginyl-tRNA or glutaminyl-tRNA synthetases. The reaction takes place in the presence of glutamine and ATP through an activated phospho-Asp-tRNA(Asn) or phospho-Glu-tRNA(Gln). {ECO:0000256|HAMAP-Ru…	Aspartyl/glutamyl-tRNA(Asn/Gln) amidotransferase subunit C OS=Saccharopolyspora spinosa OX=60894 GN=gatC PE=3 SV=1	51	4	4	12	99	10.6	4.64	0.786091	1.78726	0.80604	0.794027	1.15288	1.86038	1.51369	1.50898	0.526199	0.0249228
A0A6H1RB80	Uncharacterized protein	FDZ84_27690		Uncharacterized protein OS=Saccharopolyspora sp. ASAGF58 OX=2719023 GN=FDZ84_27690 PE=4 SV=1	6	1	1	1	185	20.1	10.36	1.02548	1.78726	0.73569	0.796774	1.44546	1.65863	1.44569	1.51659	0.525371	0.00645759
A0A2N3XSX2	Penicillin-insensitive transglycosylase	A8926_1333		Penicillin-insensitive transglycosylase OS=Saccharopolyspora spinosa OX=60894 GN=A8926_1333 PE=4 SV=1	33	1	25	51	818	85.8	7.25	0.819664	1.78726	0.705551	0.760725	1.46558	1.35323	1.52887	1.44923	0.524917	0.00035212
A0A4R4UWH7	Site-specific integrase	E1161_08340		Site-specific integrase OS=Saccharopolyspora sp. 16K404 OX=2530385 GN=E1161_08340 PE=4 SV=1	3	1	1	2	437	50.6	9.45	1.11907	1.78726	0.592781	0.759339	1.40353	1.20965	1.74802	1.45373	0.522337	0.0439614
A0A2N3YAC7	Uncharacterized protein	A8926_8019		Uncharacterized protein OS=Saccharopolyspora spinosa OX=60894 GN=A8926_8019 PE=4 SV=1	18	1	5	18	277	28.5	7.12	0.909507	1.78726	0.5892	0.739363	1.30796	1.42295	1.5376	1.42284	0.519639	0.00391987
A0A2N3Y5L9	Uncharacterized protein	A8926_6306		Uncharacterized protein OS=Saccharopolyspora spinosa OX=60894 GN=A8926_6306 PE=4 SV=1	12	3	3	7	231	26.9	5.63	1.01004	1.78726	0.650713	0.786208	1.46459	1.70575	1.37107	1.5138	0.519359	0.00843326
A0A6H1R0N9	HPr family phosphocarrier protein	FDZ84_02840		HPr family phosphocarrier protein OS=Saccharopolyspora sp. ASAGF58 OX=2719023 GN=FDZ84_02840 PE=4 SV=1	10	1	1	1	89	9.1	5.39	0.87219	1.78726	0.779851	0.783024	1.7574	1.47947	1.30183	1.5129	0.517565	0.00677364
A0A2N3Y577	Uncharacterized protein	A8926_6087		Uncharacterized protein OS=Saccharopolyspora spinosa OX=60894 GN=A8926_6087 PE=4 SV=1	11	1	1	2	89	9.5	4.67	0.964364	1.78726	0.670244	0.79057	1.37479	1.76757	1.44586	1.52941	0.516914	0.00791333
A0A3R8Q286	DNA-binding response regulator	EIL87_11790		DNA-binding response regulator OS=Saccharopolyspora sp. H219 OX=2492662 GN=EIL87_11790 PE=4 SV=1	6	1	1	1	222	24	6.38	0.761734	1.78726	0.860735	0.787071	1.67564	1.52924	1.37963	1.52817	0.515041	0.00135961
A0A6H1RDK0	Adenosyl-hopene transferase HpnH	hpnH		Adenosyl-hopene transferase HpnH OS=Saccharopolyspora sp. ASAGF58 OX=2719023 GN=hpnH PE=4 SV=1	6	1	2	3	333	37.7	8.12	1.01069	1.78726	0.654754	0.768838	1.67226	1.51238	1.3059	1.49685	0.513639	0.0106177
A0A6H1R2C9	HAMP domain-containing protein	FDZ84_06490		HAMP domain-containing protein OS=Saccharopolyspora sp. ASAGF58 OX=2719023 GN=FDZ84_06490 PE=4 SV=1	5	5	5	5	984	106.9	6.87	0.980535	1.78726	0.651717	0.754043	1.46069	1.39531	1.55737	1.47113	0.512562	0.00428768
A0A6H1RGI4	Phenazine biosynthesis protein	FDZ84_16235		Phenazine biosynthesis protein OS=Saccharopolyspora sp. ASAGF58 OX=2719023 GN=FDZ84_16235 PE=3 SV=1	40	1	6	11	166	19.2	5.26	1.08805	1.78726	0.829977	0.854527	2.16413	1.48327	1.35459	1.66733	0.512512	0.0449309
A0A2N3Y8R3	Uncharacterized protein	A8926_7479		Uncharacterized protein OS=Saccharopolyspora spinosa OX=60894 GN=A8926_7479 PE=4 SV=1	24	2	2	3	51	5.8	9.94	0.859217	1.78726	0.745769	0.762324	1.38591	1.65314	1.45906	1.49937	0.508431	0.00149318
A0A6H1R6B9	Phenazine-specific anthranilate synthase component I	FDZ84_16250		Phenazine-specific anthranilate synthase component I OS=Saccharopolyspora sp. ASAGF58 OX=2719023 GN=FDZ84_16250 PE=4 SV=1	11	6	6	6	658	71.9	5.88	0.904314	1.78726	0.761653	0.809031	1.65995	1.54849	1.5909	1.59978	0.505714	0.000163765
A0A6H1R3H6	Uncharacterized protein	FDZ84_09750		Uncharacterized protein OS=Saccharopolyspora sp. ASAGF58 OX=2719023 GN=FDZ84_09750 PE=4 SV=1	62	13	22	81	217	23.4	5.6	0.698819	1.78726	0.689318	0.753845	1.28122	1.68669	1.50459	1.49083	0.505654	0.00499644
A0A6H1RDD8	AI-2E family transporter	FDZ84_32880		AI-2E family transporter OS=Saccharopolyspora sp. ASAGF58 OX=2719023 GN=FDZ84_32880 PE=3 SV=1	2	1	1	1	363	38.4	9.74	1.0326	1.78726	0.75855	0.799475	1.56047	1.95158	1.2426	1.58488	0.504438	0.0306578
A0A1H3R658	NPCBM-associated, NEW3 domain of alpha-galactosidase	SAMN05216215_10522		NPCBM-associated, NEW3 domain of alpha-galactosidase OS=Saccharopolyspora shandongensis OX=418495 GN=SAMN05216215_10522 PE=4 SV=1	1	1	1	1	669	71.8	5.16	1.28742	1.78726	0.588063	0.813446	1.77606	1.60302	1.49431	1.62447	0.500747	0.0318908
A0A6H1R072	DUF3558 domain-containing protein	FDZ84_02635		DUF3558 domain-containing protein OS=Saccharopolyspora sp. ASAGF58 OX=2719023 GN=FDZ84_02635 PE=4 SV=1	3	1	1	1	223	23.3	5.3	1.01268	1.78726	0.809861	0.832287	1.65231	1.92237	1.41292	1.66253	0.500614	0.00936875
A0A6H1RBG2	Uncharacterized protein	FDZ84_22710		Uncharacterized protein OS=Saccharopolyspora sp. ASAGF58 OX=2719023 GN=FDZ84_22710 PE=4 SV=1	62	5	14	54	442	40.4	5.29	0.985094	1.78726	0.604851	0.74036	1.45825	1.50715	1.47134	1.47891	0.500611	0.00392645
A0A6H1RIP1	Uncharacterized protein	FDZ84_11735		Uncharacterized protein OS=Saccharopolyspora sp. ASAGF58 OX=2719023 GN=FDZ84_11735 PE=4 SV=1	20	1	1	2	76	8.6	5.33	0.615757	1.78726	0.76231	0.757301	1.27699	1.81116	1.46019	1.51611	0.499501	0.0125548
A0A2N3Y4U1	N-acetylated-alpha-linked acidic dipeptidase	A8926_5986		N-acetylated-alpha-linked acidic dipeptidase OS=Saccharopolyspora spinosa OX=60894 GN=A8926_5986 PE=3 SV=1	17	3	8	16	686	74.4	5.17	0.806555	1.78726	0.671751	0.722528	1.40945	1.33919	1.60124	1.44996	0.498308	0.00122077
A0A2N3Y8S1	UDP-glucose 4-epimerase	A8926_7473		UDP-glucose 4-epimerase OS=Saccharopolyspora spinosa OX=60894 GN=A8926_7473 PE=4 SV=1	10	2	2	2	318	33.2	6.65	1.41656	1.78726	0.573018	0.844413	1.7083	1.72274	1.65785	1.6963	0.497798	0.0411641
A0A6H1R740	Uncharacterized protein	FDZ84_18100		Uncharacterized protein OS=Saccharopolyspora sp. ASAGF58 OX=2719023 GN=FDZ84_18100 PE=4 SV=1	13	1	1	2	147	16.3	8.63	0.941751	1.78726	0.720548	0.769773	1.53505	1.54571	1.57305	1.55127	0.49622	0.000939228
A0A2N3Y2E9	Uncharacterized protein	A8926_5006		Uncharacterized protein OS=Saccharopolyspora spinosa OX=60894 GN=A8926_5006 PE=4 SV=1	77	6	8	91	127	14.5	5.21	1.19514	1.78726	0.543387	0.755854	1.35671	1.68301	1.54231	1.52734	0.494882	0.032096
A4FQC7	Phosphotransferase family enzyme	SACE_7093		Phosphotransferase family enzyme OS=Saccharopolyspora erythraea (strain ATCC 11635 / DSM 40517 / JCM 4748 / NBRC 13426 / NCIMB 8594 / NRRL 2338) OX=405948 GN=SACE_7093 PE=4 SV=1	2	1	1	1	308	33.8	5.06	1.29426	1.78726	0.695082	0.836275	1.7913	1.77042	1.51299	1.69157	0.494378	0.0270993
A0A1H3SIV3	Ribosome association toxin PasT (RatA) of the RatAB toxin-antitoxin module	SAMN05216215_10666		Ribosome association toxin PasT (RatA) of the RatAB toxin-antitoxin module OS=Saccharopolyspora shandongensis OX=418495 GN=SAMN05216215_10666 PE=4 SV=1	5	1	1	1	165	18	4.35	0.906778	1.78726	0.740978	0.763129	1.67897	1.20085	1.82903	1.56962	0.486188	0.0169305
A0A6H1R317	Protease inhibitor	FDZ84_08030		Protease inhibitor OS=Saccharopolyspora sp. ASAGF58 OX=2719023 GN=FDZ84_08030 PE=3 SV=1	61	8	8	49	133	13.9	6.54	0.975966	1.78726	0.539643	0.678612	1.46262	1.24089	1.50579	1.4031	0.483652	0.0130128
A0A6H1RHV0	Phenylacetate--CoA ligase family protein	FDZ84_27155		Phenylacetate--CoA ligase family protein OS=Saccharopolyspora sp. ASAGF58 OX=2719023 GN=FDZ84_27155 PE=4 SV=1	13	1	4	5	419	45.9	5.55	1.23089	1.78726	0.606236	0.815924	1.66239	1.68832	1.71481	1.6885	0.483223	0.0137586
A0A5M7BF92	2-hydroxyacid dehydrogenase	F1721_29690		2-hydroxyacid dehydrogenase OS=Saccharopolyspora hirsuta OX=1837 GN=F1721_29690 PE=3 SV=1	20	1	6	9	352	37	5.16	0.720382	1.78726	0.829962	0.786229	1.64123	1.62139	1.61911	1.62724	0.483167	1.63008e-05
A0A1H2XVJ4	Uncharacterized protein	SAMN05216215_1006210		Uncharacterized protein OS=Saccharopolyspora shandongensis OX=418495 GN=SAMN05216215_1006210 PE=4 SV=1	9	1	1	3	86	9.7	9.79	1.1446	1.78726	0.494377	0.692623	1.52605	1.23475	1.54543	1.43541	0.482526	0.0400581
A0A2N3XYM7	Transketolase	A8926_3561		Transketolase OS=Saccharopolyspora spinosa OX=60894 GN=A8926_3561 PE=4 SV=1	10	1	5	6	616	65.6	5.41	1.14875	1.78726	0.569721	0.759684	1.71522	1.41863	1.61214	1.582	0.480206	0.018163
A0A4R4UWJ3	GntR family transcriptional regulator	E1161_01465		GntR family transcriptional regulator OS=Saccharopolyspora sp. 16K404 OX=2530385 GN=E1161_01465 PE=4 SV=1	9	2	2	3	234	25.4	5.17	0.876821	1.78726	0.705056	0.749602	1.51229	1.61151	1.56463	1.56281	0.479649	0.000324917
A0A6H1RHN9	M28 family peptidase	FDZ84_37015		M28 family peptidase OS=Saccharopolyspora sp. ASAGF58 OX=2719023 GN=FDZ84_37015 PE=3 SV=1	34	11	16	28	688	74.7	5.07	0.845506	1.78726	0.640618	0.711706	1.48787	1.28743	1.69248	1.48926	0.477891	0.00447584
A0A6H1RE59	Beta-ketoacyl synthase	FDZ84_34640		Beta-ketoacyl synthase OS=Saccharopolyspora sp. ASAGF58 OX=2719023 GN=FDZ84_34640 PE=4 SV=1	3	2	2	2	719	76.6	5.63	0.792215	1.78726	0.729416	0.768604	1.63549	1.643	1.5958	1.62476	0.473056	4.04755e-06
A0A561V7K8	Putative zinc-type alcohol dehydrogenase-like protein	FHU35_11218		Putative zinc-type alcohol dehydrogenase-like protein OS=Saccharopolyspora dendranthemae OX=1181886 GN=FHU35_11218 PE=3 SV=1	2	1	1	1	349	37.1	6.14	1.04931	1.78726	0.681176	0.745513	1.91793	1.21507	1.66513	1.59938	0.466127	0.0305759
A0A1H3SNW5	Uncharacterized protein	SAMN05216215_106747		Uncharacterized protein OS=Saccharopolyspora shandongensis OX=418495 GN=SAMN05216215_106747 PE=4 SV=1	10	2	4	4	387	41.5	4.94	1.35178	1.78726	0.481938	0.76043	1.5591	1.7967	1.54202	1.63261	0.465776	0.0468425
A0A6H1RH65	MFS transporter	FDZ84_25765		MFS transporter OS=Saccharopolyspora sp. ASAGF58 OX=2719023 GN=FDZ84_25765 PE=4 SV=1	2	1	1	5	445	47.3	9.95	0.560015	1.78726	0.894432	0.777528	1.48647	2.24334	1.30157	1.67713	0.463607	0.0432006
A0A1H3SG49	Transcriptional regulator, TraR/DksA family	SAMN05216215_106430		Transcriptional regulator, TraR/DksA family OS=Saccharopolyspora shandongensis OX=418495 GN=SAMN05216215_106430 PE=4 SV=1	6	1	1	1	127	13.7	5.19	0.940212	1.78726	0.637507	0.732664	1.41451	1.88317	1.47741	1.5917	0.460304	0.00880644
A0A2N3XQN5	Ring-1,2-phenylacetyl-CoA epoxidase subunit PaaC	A8926_0486		Ring-1,2-phenylacetyl-CoA epoxidase subunit PaaC OS=Saccharopolyspora spinosa OX=60894 GN=A8926_0486 PE=4 SV=1	6	1	1	1	291	31.1	5.21	1.06202	1.78726	0.584752	0.739759	1.53056	1.72394	1.6806	1.64503	0.449693	0.00617447
A0A6H1RFU9	Helix-turn-helix domain-containing protein	FDZ84_37410		Helix-turn-helix domain-containing protein OS=Saccharopolyspora sp. ASAGF58 OX=2719023 GN=FDZ84_37410 PE=4 SV=1	3	1	1	2	319	36.4	10.1	0.967438	1.78726	0.692533	0.756633	1.597	1.84517	1.61784	1.68667	0.448596	0.00227249
A0A6H1RDP2	Response regulator transcription factor	FDZ84_33530		Response regulator transcription factor OS=Saccharopolyspora sp. ASAGF58 OX=2719023 GN=FDZ84_33530 PE=4 SV=1	41	1	8	13	218	24	5.74	0.846977	1.78726	0.592158	0.709213	1.33255	1.70491	1.71543	1.5843	0.447651	0.00391599
A0A6H1QZI0	Ribose-5-phosphate isomerase	FDZ84_01150		Ribose-5-phosphate isomerase OS=Saccharopolyspora sp. ASAGF58 OX=2719023 GN=FDZ84_01150 PE=3 SV=1	6	1	1	2	163	17	5.55	0.822898	1.78726	0.727632	0.77064	1.76708	1.71357	1.70035	1.727	0.44623	1.0134e-05
A0A4R4YCU8	Amidase	E1288_29525		Amidase OS=Saccharopolyspora sp. 7K502 OX=2530387 GN=E1288_29525 PE=4 SV=1	5	2	2	2	483	51.8	6.18	1.11929	1.78726	0.583607	0.741553	1.64325	1.65604	1.70633	1.66854	0.444432	0.0082713
A0A6H1R9Z4	Colicin_immun domain-containing protein	FDZ84_24125		Colicin_immun domain-containing protein OS=Saccharopolyspora sp. ASAGF58 OX=2719023 GN=FDZ84_24125 PE=4 SV=1	7	1	1	1	101	11.6	4.61	0.826748	1.78726	0.592365	0.696001	1.3418	1.48453	1.88933	1.57188	0.442781	0.00791156
A0A6H1R2D7	DUF1876 domain-containing protein	FDZ84_04730		DUF1876 domain-containing protein OS=Saccharopolyspora sp. ASAGF58 OX=2719023 GN=FDZ84_04730 PE=4 SV=1	35	2	2	2	89	9.6	6.4	1.09306	1.78726	0.531553	0.738885	1.52835	2.02201	1.46165	1.67067	0.442269	0.0205564
A0A2N3Y3Q1	Squalene synthase HpnC	A8926_5483		Squalene synthase HpnC OS=Saccharopolyspora spinosa OX=60894 GN=A8926_5483 PE=4 SV=1	10	3	3	4	302	33.2	6.65	1.0729	1.78726	0.598966	0.764017	1.52336	2.16961	1.49051	1.72782	0.442184	0.0233172
A0A6H1R2S0	Ribbon-helix-helix protein, CopG family	FDZ84_07720		Ribbon-helix-helix protein, CopG family OS=Saccharopolyspora sp. ASAGF58 OX=2719023 GN=FDZ84_07720 PE=4 SV=1	12	1	1	1	68	7.8	8.66	1.03238	1.78726	0.481438	0.69963	1.39475	1.74202	1.61249	1.58309	0.44194	0.010967
A0A2A9JD16	Proline--tRNA ligase	proS	FUNCTION: Catalyzes the attachment of proline to tRNA(Pro) in a two-step reaction: proline is first activated by ATP to form Pro-AMP and then transferred to the acceptor end of tRNA(Pro). As ProRS can inadvertently accommodate and process non-cognate amino acids such as alanine and cysteine, to avoid such errors it has two additional distinct editing activities against alanine. One activity is de…	Proline--tRNA ligase OS=Saccharopolyspora erythraea (strain ATCC 11635 / DSM 40517 / JCM 4748 / NBRC 13426 / NCIMB 8594 / NRRL 2338) OX=405948 GN=proS PE=3 SV=1	18	1	10	23	581	63.7	5.21	0.498678	1.78726	0.797826	0.71619	1.29578	1.98873	1.61996	1.63482	0.438085	0.0158258
A0A6H1R205	GNAT family N-acetyltransferase	FDZ84_01140		GNAT family N-acetyltransferase OS=Saccharopolyspora sp. ASAGF58 OX=2719023 GN=FDZ84_01140 PE=4 SV=1	30	12	12	25	436	46.2	6.74	0.682639	1.78726	0.722759	0.72436	1.61966	1.81304	1.53438	1.65569	0.437496	0.000412839
A0A2N3XZH1	Phenylacetate-CoA ligase	A8926_3869		Phenylacetate-CoA ligase OS=Saccharopolyspora spinosa OX=60894 GN=A8926_3869 PE=4 SV=1	21	3	6	6	421	46.4	5.57	1.30166	1.78726	0.522132	0.787445	1.77101	1.89164	1.76036	1.80767	0.435613	0.0173166
A0A2N3Y3B2	Glutaconate CoA-transferase subunit A	A8926_5354		Glutaconate CoA-transferase subunit A OS=Saccharopolyspora spinosa OX=60894 GN=A8926_5354 PE=4 SV=1	2	1	1	1	323	35.5	6.37	0.853449	1.78726	0.62368	0.711788	1.84344	1.2247	1.86253	1.64356	0.433077	0.0135969
A0A6H1R2R7	Trypsin-like serine protease	FDZ84_06520		Trypsin-like serine protease OS=Saccharopolyspora sp. ASAGF58 OX=2719023 GN=FDZ84_06520 PE=4 SV=1	5	1	1	1	222	21.7	5.48	0.954197	1.78726	0.626299	0.736054	1.7714	1.576	1.75337	1.70026	0.432908	0.00154984
A0A6H1RCV7	DUF4142 domain-containing protein	FDZ84_26280		DUF4142 domain-containing protein OS=Saccharopolyspora sp. ASAGF58 OX=2719023 GN=FDZ84_26280 PE=4 SV=1	36	7	7	9	226	23.1	8.18	1.34841	1.78726	0.458872	0.759842	1.66633	1.79947	1.80227	1.75602	0.432707	0.0286704
A0A561U4M9	Penicillin-insensitive transglycosylase	FHU35_1319		Penicillin-insensitive transglycosylase OS=Saccharopolyspora dendranthemae OX=1181886 GN=FHU35_1319 PE=4 SV=1	10	2	8	16	812	85.5	6.24	0.843413	1.78726	0.591036	0.679509	1.70251	1.43352	1.59411	1.57671	0.430966	0.001376
A0A6H1RDV0	Uroporphyrinogen-III synthase	FDZ84_31860		Uroporphyrinogen-III synthase OS=Saccharopolyspora sp. ASAGF58 OX=2719023 GN=FDZ84_31860 PE=4 SV=1	38	8	11	21	380	40.1	7.23	0.967824	1.78726	0.619975	0.748079	1.49266	1.98832	1.72676	1.73591	0.430942	0.00545345
A0A2N3Y3L9	Uncharacterized protein	A8926_5498		Uncharacterized protein OS=Saccharopolyspora spinosa OX=60894 GN=A8926_5498 PE=4 SV=1	31	1	1	1	84	9.2	6.52	0.980107	1.78726	0.60445	0.706779	1.32971	2.08384	1.54429	1.65261	0.427674	0.0229531
A0A2N3Y2P8	Uncharacterized protein	A8926_5133		Uncharacterized protein OS=Saccharopolyspora spinosa OX=60894 GN=A8926_5133 PE=4 SV=1	33	3	3	6	122	12.7	10.26	0.847522	1.78726	0.601041	0.715342	1.56603	1.91137	1.564	1.68047	0.425681	0.00207737
A0A2N3Y703	Phenazine biosynthesis protein A/B	A8926_6769		Phenazine biosynthesis protein A/B OS=Saccharopolyspora spinosa OX=60894 GN=A8926_6769 PE=3 SV=1	38	1	6	11	166	19.3	5.26	1.0894	1.78726	0.634806	0.779782	1.83562	1.69223	1.97288	1.83358	0.425279	0.00381721
A4FGG5	Uncharacterized protein	SACE_3869		Uncharacterized protein OS=Saccharopolyspora erythraea (strain ATCC 11635 / DSM 40517 / JCM 4748 / NBRC 13426 / NCIMB 8594 / NRRL 2338) OX=405948 GN=SACE_3869 PE=4 SV=1	26	2	2	6	58	6.2	3.55	0.93915	1.78726	0.599583	0.689192	1.5095	1.40059	1.98874	1.63295	0.422055	0.0128707
A0A6H1RCM6	Lipid II isoglutaminyl synthase (glutamine-hydrolyzing) subunit MurT	murT		Lipid II isoglutaminyl synthase (glutamine-hydrolyzing) subunit MurT OS=Saccharopolyspora sp. ASAGF58 OX=2719023 GN=murT PE=3 SV=1	18	7	7	10	447	48.2	6.74	0.996007	1.78726	0.546794	0.697765	1.64693	1.82882	1.52979	1.66851	0.418196	0.00491922
A4FMR9	Aspartyl/glutamyl-tRNA(Asn/Gln) amidotransferase subunit B	gatB	FUNCTION: Allows the formation of correctly charged Asn-tRNA(Asn) or Gln-tRNA(Gln) through the transamidation of misacylated Asp-tRNA(Asn) or Glu-tRNA(Gln) in organisms which lack either or both of asparaginyl-tRNA or glutaminyl-tRNA synthetases. The reaction takes place in the presence of glutamine and ATP through an activated phospho-Asp-tRNA(Asn) or phospho-Glu-tRNA(Gln). {ECO:0000256|HAMAP-Ru…	Aspartyl/glutamyl-tRNA(Asn/Gln) amidotransferase subunit B OS=Saccharopolyspora erythraea (strain ATCC 11635 / DSM 40517 / JCM 4748 / NBRC 13426 / NCIMB 8594 / NRRL 2338) OX=405948 GN=gatB PE=3 SV=1	13	1	7	17	494	53.7	5.05	0.981413	1.78726	0.618578	0.713831	1.99181	1.21876	1.928	1.71286	0.416748	0.0240733
A0A2N3XUV6	1D-myo-inositol 2-acetamido-2-deoxy-alpha-D-glucopyranoside deacetylase	mshB	FUNCTION: Catalyzes the deacetylation of 1D-myo-inositol 2-acetamido-2-deoxy-alpha-D-glucopyranoside (GlcNAc-Ins) in the mycothiol biosynthesis pathway. {ECO:0000256|HAMAP-Rule:MF_01696}.	1D-myo-inositol 2-acetamido-2-deoxy-alpha-D-glucopyranoside deacetylase OS=Saccharopolyspora spinosa OX=60894 GN=mshB PE=3 SV=1	21	1	4	5	303	32.1	5.35	0.881023	1.78726	0.581892	0.686427	2.25884	1.1683	1.59357	1.67357	0.410157	0.0409917
A0A6H1R228	Uncharacterized protein	FDZ84_06620		Uncharacterized protein OS=Saccharopolyspora sp. ASAGF58 OX=2719023 GN=FDZ84_06620 PE=4 SV=1	21	1	5	17	277	28.3	6.8	0.778694	1.78726	0.521578	0.629396	1.44435	1.41797	1.749	1.53711	0.409468	0.00229243
A0A2N3Y6U2	Isochorismate hydrolase	A8926_6765		Isochorismate hydrolase OS=Saccharopolyspora spinosa OX=60894 GN=A8926_6765 PE=4 SV=1	6	1	1	1	218	23.9	5.54	0.880189	1.78726	0.680388	0.72947	1.64601	1.87324	1.83757	1.78561	0.408528	0.00053624
A4F6K2	DNA polymerase III beta subunit	dnaN		DNA polymerase III beta subunit OS=Saccharopolyspora erythraea (strain ATCC 11635 / DSM 40517 / JCM 4748 / NBRC 13426 / NCIMB 8594 / NRRL 2338) OX=405948 GN=dnaN PE=3 SV=1	2	1	1	3	364	38.7	6.73	0.986886	1.78726	0.423349	0.617085	1.57402	1.32634	1.63636	1.51224	0.40806	0.0125664
A0A2N3Y3J6	Phytoene synthase	A8926_5482		Phytoene synthase OS=Saccharopolyspora spinosa OX=60894 GN=A8926_5482 PE=4 SV=1	7	2	2	3	287	31.8	8.27	1.19673	1.78726	0.444321	0.704852	1.54176	2.01834	1.64438	1.73483	0.406295	0.0226132
A0A6H1RF17	PfaD family polyunsaturated fatty acid/polyketide biosynthesis protein	FDZ84_34635		PfaD family polyunsaturated fatty acid/polyketide biosynthesis protein OS=Saccharopolyspora sp. ASAGF58 OX=2719023 GN=FDZ84_34635 PE=4 SV=1	2	1	1	1	526	56.6	7.74	0.669965	1.78726	0.771618	0.736236	1.64911	1.99248	1.81139	1.81766	0.405046	0.000493392
A0A1I6Q3E4	Uncharacterized protein	SAMN05660874_01354		Uncharacterized protein OS=Saccharopolyspora flava OX=95161 GN=SAMN05660874_01354 PE=4 SV=1	2	1	1	1	457	51.2	9.28	1.18748	1.78726	0.402073	0.646129	1.87928	1.58383	1.40729	1.62347	0.397994	0.0324601
A0A2N3XY37	Uncharacterized protein	A8926_3316		Uncharacterized protein OS=Saccharopolyspora spinosa OX=60894 GN=A8926_3316 PE=4 SV=1	43	1	10	36	439	40	5.77	0.996158	1.78726	0.481829	0.650994	1.47405	1.64801	1.79756	1.63987	0.396979	0.00729193
A0A1H3Q7B7	Squalene-hopene/tetraprenyl-beta-curcumene cyclase	SAMN05216215_104621		Squalene-hopene/tetraprenyl-beta-curcumene cyclase OS=Saccharopolyspora shandongensis OX=418495 GN=SAMN05216215_104621 PE=3 SV=1	2	1	1	2	637	70.9	6.43	1.01951	1.78726	0.579603	0.710975	1.5877	2.2293	1.57527	1.79742	0.395552	0.014994
A0A1H3SXY8	Acyl-CoA oxidase	SAMN05216215_10727		Acyl-CoA oxidase OS=Saccharopolyspora shandongensis OX=418495 GN=SAMN05216215_10727 PE=3 SV=1	11	6	6	7	589	65.6	6.61	0.801902	1.78726	0.701225	0.75291	1.73625	2.39805	1.60067	1.91166	0.393852	0.00950673
A0A6H1RCW6	Allantoate amidohydrolase	FDZ84_26335		Allantoate amidohydrolase OS=Saccharopolyspora sp. ASAGF58 OX=2719023 GN=FDZ84_26335 PE=3 SV=1	2	1	1	1	430	45.3	5.5	1.04191	1.78726	0.523737	0.675799	1.63258	1.89168	1.67632	1.73353	0.38984	0.00620085
A0A1H3SXJ9	Beta-ketoacyl synthase, C-terminal domain	SAMN05216215_10722		Beta-ketoacyl synthase, C-terminal domain OS=Saccharopolyspora shandongensis OX=418495 GN=SAMN05216215_10722 PE=4 SV=1	22	1	4	4	168	17.9	7.37	0.758848	1.78726	0.788819	0.719316	2.47756	1.75594	1.3131	1.84887	0.389057	0.0303453
A0A6H1REX1	Cupin domain-containing protein	FDZ84_36420		Cupin domain-containing protein OS=Saccharopolyspora sp. ASAGF58 OX=2719023 GN=FDZ84_36420 PE=4 SV=1	10	1	1	1	160	17.9	5.49	0.7572	1.78726	0.657252	0.630202	1.60273	1.04508	2.26785	1.63856	0.384608	0.0498836
A0A2N3XZM0	Alkylation response protein AidB-like acyl-CoA dehydrogenase	A8926_3865		Alkylation response protein AidB-like acyl-CoA dehydrogenase OS=Saccharopolyspora spinosa OX=60894 GN=A8926_3865 PE=3 SV=1	17	7	7	15	393	43.1	6.16	1.09189	1.78726	0.538474	0.739019	1.91946	1.9527	1.91389	1.92868	0.383173	0.00257319
A0A6H1RIM7	Squalene--hopene cyclase	shc		Squalene--hopene cyclase OS=Saccharopolyspora sp. ASAGF58 OX=2719023 GN=shc PE=3 SV=1	9	1	5	7	633	70.9	6.84	1.12433	1.78726	0.502763	0.702917	1.74686	2.21001	1.55942	1.83877	0.382277	0.0165251
A0A2N3Y4Z7	Pyruvate dehydrogenase E1 component beta subunit	A8926_6057		Pyruvate dehydrogenase E1 component beta subunit OS=Saccharopolyspora spinosa OX=60894 GN=A8926_6057 PE=4 SV=1	4	1	1	1	354	38	5.73	0.791248	1.78726	0.682699	0.703715	1.82659	1.80949	1.90479	1.84695	0.381014	3.00844e-05
A0A2N3Y3V5	Uncharacterized protein	A8926_5548		Uncharacterized protein OS=Saccharopolyspora spinosa OX=60894 GN=A8926_5548 PE=4 SV=1	8	1	1	5	112	12.1	9.06	0.991779	1.78726	0.451713	0.631277	1.87771	1.47218	1.69968	1.68319	0.375049	0.00809856
A0A073AWF2	Uncharacterized protein	GU90_15565		Uncharacterized protein OS=Saccharopolyspora rectivirgula OX=28042 GN=GU90_15565 PE=4 SV=1	14	1	2	6	115	12.5	8.46	0.878164	1.78726	0.537089	0.675805	1.9155	1.3195	2.1887	1.8079	0.373806	0.0149574
A0A6H1RHZ3	Acyltransferase domain-containing protein	FDZ84_34650		Acyltransferase domain-containing protein OS=Saccharopolyspora sp. ASAGF58 OX=2719023 GN=FDZ84_34650 PE=4 SV=1	6	4	7	10	1210	128.9	4.98	0.807523	1.78726	0.670228	0.710429	1.86523	2.03001	1.80708	1.90078	0.373758	0.000135324
A0A2N3Y289	Mannose-6-phosphate isomerase-like protein (Cupin superfamily)	A8926_4935		Mannose-6-phosphate isomerase-like protein (Cupin superfamily) OS=Saccharopolyspora spinosa OX=60894 GN=A8926_4935 PE=4 SV=1	13	1	1	1	134	14.5	5.27	0.956259	1.78726	0.574232	0.69522	1.8996	1.84374	1.83886	1.86073	0.373627	0.000910202
A0A6H1R5U0	Uncharacterized protein	FDZ84_14595		Uncharacterized protein OS=Saccharopolyspora sp. ASAGF58 OX=2719023 GN=FDZ84_14595 PE=4 SV=1	39	2	2	4	61	6.6	7.42	0.687916	1.78726	0.529397	0.65443	1.73305	2.06429	1.57501	1.79078	0.365443	0.00198143
A0A6H1RB92	Methyltransferase domain-containing protein	FDZ84_27300		Methyltransferase domain-containing protein OS=Saccharopolyspora sp. ASAGF58 OX=2719023 GN=FDZ84_27300 PE=4 SV=1	8	2	2	3	231	24.9	5.54	0.821743	1.78726	0.691672	0.715032	2.08791	2.0854	1.77661	1.98331	0.360524	0.000419111
A0A2N3Y585	YbaB/EbfC DNA-binding family protein	A8926_6131	FUNCTION: Binds to DNA and alters its conformation. May be involved in regulation of gene expression, nucleoid organization and DNA protection. {ECO:0000256|SAAS:SAAS00090180}.	YbaB/EbfC DNA-binding family protein OS=Saccharopolyspora spinosa OX=60894 GN=A8926_6131 PE=4 SV=1	11	1	1	1	151	17	4.84	0.835145	1.78726	0.563062	0.658829	1.2166	1.77316	2.50972	1.83316	0.359396	0.0379484
A0A1H3U3L6	HAD-superfamily phosphatase, subfamily IIIC/FkbH-like domain-containing protein	SAMN05216215_11065		HAD-superfamily phosphatase, subfamily IIIC/FkbH-like domain-containing protein OS=Saccharopolyspora shandongensis OX=418495 GN=SAMN05216215_11065 PE=3 SV=1	4	6	6	8	2091	223.9	5.43	0.752912	1.78726	0.670293	0.69089	1.94543	1.87059	1.97066	1.92889	0.358179	9.15197e-06
A0A6H1R611	Uncharacterized protein	FDZ84_15015		Uncharacterized protein OS=Saccharopolyspora sp. ASAGF58 OX=2719023 GN=FDZ84_15015 PE=4 SV=1	24	1	1	5	145	15.7	8.19	0.78895	1.78726	0.493538	0.585306	1.66035	1.38027	1.9152	1.65194	0.354314	0.0045004
A0A1H3SJU6	3-oxoacyl-[acyl-carrier-protein] synthase 3	fabH	FUNCTION: Catalyzes the condensation reaction of fatty acid synthesis by the addition to an acyl acceptor of two carbons from malonyl-ACP. Catalyzes the first condensation reaction which initiates fatty acid synthesis and may therefore play a role in governing the total rate of fatty acid production. Possesses both acetoacetyl-ACP synthase and acetyl transacylase activities. Its substrate specifi…	3-oxoacyl-[acyl-carrier-protein] synthase 3 OS=Saccharopolyspora shandongensis OX=418495 GN=fabH PE=3 SV=1	3	1	1	1	340	34.5	4.89	1.14133	1.78726	0.491694	0.696503	2.04341	1.88842	1.97694	1.96959	0.353628	0.00497525
A0A4R4YSV5	Nucleoside diphosphate kinase regulator	E1288_22220		Nucleoside diphosphate kinase regulator OS=Saccharopolyspora sp. 7K502 OX=2530387 GN=E1288_22220 PE=4 SV=1	6	1	1	2	152	16.1	4.36	0.918389	1.78726	0.474008	0.633884	1.31205	2.52747	1.57802	1.80585	0.351018	0.0414209
A0A2N3Y0P1	Cyclodipeptide synthase	A8926_4327		Cyclodipeptide synthase OS=Saccharopolyspora spinosa OX=60894 GN=A8926_4327 PE=3 SV=1	4	1	1	1	261	29.3	6.57	0.746439	1.78726	0.620331	0.683325	2.26553	1.95296	1.67295	1.96381	0.347959	0.00185509
A0A2N3XWR0	Uncharacterized protein	A8926_2749		Uncharacterized protein OS=Saccharopolyspora spinosa OX=60894 GN=A8926_2749 PE=4 SV=1	47	1	4	26	127	12.9	8.21	1.11712	1.78726	0.3022	0.558455	1.70887	1.30025	1.82345	1.61086	0.346682	0.030716
A0A1H3SWS5	Lysophospholipase L1	SAMN05216215_10725		Lysophospholipase L1 OS=Saccharopolyspora shandongensis OX=418495 GN=SAMN05216215_10725 PE=4 SV=1	10	2	2	3	206	22.1	5.38	0.741188	1.78726	0.63396	0.668933	1.96463	2.03466	1.90103	1.96678	0.340117	1.63381e-05
A0A4R4YRR5	Uncharacterized protein	E1288_23230		Uncharacterized protein OS=Saccharopolyspora sp. 7K502 OX=2530387 GN=E1288_23230 PE=4 SV=1	22	1	3	13	120	12.5	9.28	0.929104	1.78726	0.383381	0.57971	1.99009	1.28958	1.83847	1.70605	0.339797	0.0150126
A0A6H1R385	DNA-binding protein	FDZ84_03750		DNA-binding protein OS=Saccharopolyspora sp. ASAGF58 OX=2719023 GN=FDZ84_03750 PE=4 SV=1	12	1	1	1	65	7.7	5.45	0.929758	1.78726	0.471645	0.633115	1.53981	2.24263	1.81692	1.86645	0.339207	0.00815134
A0A4R5C213	Uncharacterized protein	E1202_03715		Uncharacterized protein OS=Saccharopolyspora sp. 5K548 OX=2530386 GN=E1202_03715 PE=4 SV=1	7	1	1	1	112	11.8	5.25	0.91509	1.78726	0.533635	0.650358	1.36435	2.6583	1.7555	1.92605	0.337664	0.0346381
A0A6H1QZG9	Transketolase	FDZ84_00725		Transketolase OS=Saccharopolyspora sp. ASAGF58 OX=2719023 GN=FDZ84_00725 PE=4 SV=1	11	1	5	6	607	64.7	5.45	1.23961	1.78726	0.440125	0.678909	2.24594	2.39425	1.40607	2.01542	0.336858	0.0327265
A0A4V2YMU5	Zinc ribbon domain-containing protein	E1288_13700		Zinc ribbon domain-containing protein OS=Saccharopolyspora sp. 7K502 OX=2530387 GN=E1288_13700 PE=4 SV=1	10	1	1	1	90	9.9	8.56	1.40784	1.78726	0.295222	0.67445	1.71991	2.45441	1.86742	2.01391	0.334895	0.0356797
A0A2N3XQN1	Excisionase family DNA binding protein	A8926_0497		Excisionase family DNA binding protein OS=Saccharopolyspora spinosa OX=60894 GN=A8926_0497 PE=4 SV=1	51	1	3	4	74	8.2	11.08	0.75737	1.78726	0.512218	0.614642	1.62416	2.02999	1.87085	1.84167	0.333742	0.000911739
A0A6H1R8W5	Uncharacterized protein	FDZ84_20195		Uncharacterized protein OS=Saccharopolyspora sp. ASAGF58 OX=2719023 GN=FDZ84_20195 PE=4 SV=1	43	1	4	25	127	12.8	7.83	0.985685	1.78726	0.31155	0.522585	1.70323	1.35371	1.90577	1.65424	0.315907	0.0160341
A0A2N3XU04	Uncharacterized protein	A8926_1663		Uncharacterized protein OS=Saccharopolyspora spinosa OX=60894 GN=A8926_1663 PE=4 SV=1	23	1	3	20	120	12.4	9.99	1.26342	1.78726	0.177907	0.535213	1.84375	1.38823	1.96613	1.7327	0.308889	0.0414922
A0A2N3XT22	Uncharacterized protein	A8926_1413		Uncharacterized protein OS=Saccharopolyspora spinosa OX=60894 GN=A8926_1413 PE=4 SV=1	13	2	2	3	246	23.4	4.93	0.624387	1.78726	0.488722	0.535159	1.9478	2.02718	1.32783	1.7676	0.30276	0.00545403
A0A4R4YCT5	KR domain-containing protein	E1288_34170		KR domain-containing protein OS=Saccharopolyspora sp. 7K502 OX=2530387 GN=E1288_34170 PE=4 SV=1	3	2	2	2	571	60.2	8.56	0.960238	1.78726	0.466859	0.634528	2.18901	2.01247	2.09976	2.10041	0.302097	0.00100943
A0A6H1RAL9	4-hydroxy-2-oxovalerate aldolase	FDZ84_25760		4-hydroxy-2-oxovalerate aldolase OS=Saccharopolyspora sp. ASAGF58 OX=2719023 GN=FDZ84_25760 PE=4 SV=1	9	3	3	4	252	27.1	5.9	0.578283	1.78726	0.609862	0.600324	1.97542	2.06858	2.02196	2.02199	0.296898	1.0466e-06
A0A5Q3QAL3	UDP-N-acetylmuramoyl-tripeptide--D-alanyl-D-alanine ligase	murF	FUNCTION: Involved in cell wall formation. Catalyzes the final step in the synthesis of UDP-N-acetylmuramoyl-pentapeptide, the precursor of murein. {ECO:0000256|HAMAP-Rule:MF_02019, ECO:0000256|RuleBase:RU004136}.	UDP-N-acetylmuramoyl-tripeptide--D-alanyl-D-alanine ligase OS=Saccharopolyspora coralli OX=2665642 GN=murF PE=3 SV=1	3	1	2	3	490	50.7	5.02	0.78413	1.78726	0.408122	0.545255	1.97231	1.12442	2.51657	1.8711	0.291409	0.0348912
A0A1H3GT16	Maleate isomerase	SAMN05216215_101953		Maleate isomerase OS=Saccharopolyspora shandongensis OX=418495 GN=SAMN05216215_101953 PE=4 SV=1	11	2	2	2	252	26.7	4.73	0.924161	1.78726	0.438297	0.591553	2.14136	2.45738	1.56515	2.05463	0.287912	0.00914667
A0A6H1RA54	Amino acid adenylation protein	FDZ84_25355		Amino acid adenylation protein OS=Saccharopolyspora sp. ASAGF58 OX=2719023 GN=FDZ84_25355 PE=4 SV=1	3	2	2	2	614	66	6.6	0.763173	1.78726	0.555913	0.619582	2.08284	2.57905	1.93164	2.19784	0.281905	0.00162857
A0A2N3Y6Q9	3-oxoacyl-[acyl-carrier protein] reductase	A8926_6652		3-oxoacyl-[acyl-carrier protein] reductase OS=Saccharopolyspora spinosa OX=60894 GN=A8926_6652 PE=3 SV=1	5	1	1	1	252	26.8	8.03	0.575431	1.78726	0.616793	0.594784	1.92126	2.28632	2.22807	2.14522	0.277261	0.000168479
A0A4R4YAF5	Carrier domain-containing protein	E1288_34175		Carrier domain-containing protein OS=Saccharopolyspora sp. 7K502 OX=2530387 GN=E1288_34175 PE=4 SV=1	12	2	2	2	221	23	7.28	0.706048	1.78726	0.565855	0.612571	2.13581	2.30979	2.23268	2.22609	0.275178	1.94672e-05
A0A6H1RCK3	NAD(P)-dependent alcohol dehydrogenase	FDZ84_25340		NAD(P)-dependent alcohol dehydrogenase OS=Saccharopolyspora sp. ASAGF58 OX=2719023 GN=FDZ84_25340 PE=3 SV=1	10	3	3	5	351	37.1	5.41	0.733302	1.78726	0.457654	0.586016	2.13987	2.02927	2.2443	2.13782	0.274119	0.00010621
A0A2N3Y2S9	Uncharacterized protein DUF3830	A8926_5168		Uncharacterized protein DUF3830 OS=Saccharopolyspora spinosa OX=60894 GN=A8926_5168 PE=4 SV=1	43	7	7	26	164	18.3	5.19	0.63323	1.78726	0.528604	0.564127	2.08248	2.36695	2.07652	2.17531	0.259331	9.33899e-05
A0A2N3Y0I3	Uncharacterized protein	A8926_4196		Uncharacterized protein OS=Saccharopolyspora spinosa OX=60894 GN=A8926_4196 PE=4 SV=1	9	1	1	4	131	13.1	11.09	0.640198	1.78726	0.363949	0.508599	1.90544	2.79803	1.95387	2.21911	0.22919	0.00471301
A0A2N3YA00	Uncharacterized protein	A8926_7926		Uncharacterized protein OS=Saccharopolyspora spinosa OX=60894 GN=A8926_7926 PE=4 SV=1	9	3	3	4	335	34.5	5.19	0.783874	1.78726	0.318677	0.481176	1.65868	2.46179	2.31872	2.1464	0.224178	0.00456011
A0A2N3Y0K5	Uncharacterized protein	A8926_4281		Uncharacterized protein OS=Saccharopolyspora spinosa OX=60894 GN=A8926_4281 PE=4 SV=1	12	1	1	4	94	9.5	8.63	0.680639	1.78726	0.349168	0.435724	2.70676	3.25789	1.53649	2.50038	0.174263	0.0167974
