# Supplementary material for: Bacterioferritin: a key iron storage modulator that affects strain growth and butenyl-spinosyn biosynthesis in Saccharopolyspora pogona
Source: Microb Cell Fact. 2021 Aug 14;20:157. doi: 10.1186/s12934-021-01651-x (PMC8364703; doi:10.1186/s12934-021-01651-x)
Supplement: Supplementary file 3 — Additional file 3: Table S5. DEPs in Δbfr. [file 12934_2021_1651_MOESM3_ESM.xlsx]

## Sheet: Sheet1
Accession	Protein Name	Gene Name	Function	Description	Coverage	Unique Peptides	Peptides	PSMs	AAs	MW [kDa]	calc. pI	△bfr-1	△bfr-2	△bfr-3	average △bfr	wt-1	wt-2	wt-3	average wt	△bfr/wt	t test p value
A0A561TZ92	Diaminobutyrate--2-oxoglutarate transaminase	FHU35_1752	FUNCTION: Catalyzes reversively the conversion of L-aspartate beta-semialdehyde (ASA) to L-2,4-diaminobutyrate (DABA) by transamination with L-glutamate. {ECO:0000256|RuleBase:RU365034}.	Diaminobutyrate--2-oxoglutarate transaminase OS=Saccharopolyspora dendranthemae OX=1181886 GN=FHU35_1752 PE=3 SV=1	16	3	7	14	415	45.1	5.16	1.38687	0.889499	0.842943	1.03977	0.54238	0.530557	0.56451	0.545816	1.90499	0.0471981
A0A4R4ZEQ4	Sensor histidine kinase	E1288_02330		Sensor histidine kinase OS=Saccharopolyspora sp. 7K502 OX=2530387 GN=E1288_02330 PE=4 SV=1	1	1	1	1	750	80.3	5.88	1.0733	1.45831	1.72791	1.41984	0.873284	0.681511	0.727662	0.760819	1.8662	0.0293972
A0A1H6BM23	3-isopropylmalate dehydratase large subunit	leuC	FUNCTION: Catalyzes the isomerization between 2-isopropylmalate and 3-isopropylmalate, via the formation of 2-isopropylmaleate. {ECO:0000256|HAMAP-Rule:MF_01026, ECO:0000256|SAAS:SAAS00326744}.	3-isopropylmalate dehydratase large subunit OS=Saccharopolyspora jiangxiensis OX=418522 GN=leuC PE=3 SV=1	21	1	6	11	467	50	5.33	1.08222	1.36612	1.3324	1.26025	0.75813	0.619294	0.689295	0.688906	1.82935	0.00432954
A0A1H2XE34	Transcriptional regulator, HxlR family	SAMN05216215_100650		Transcriptional regulator, HxlR family OS=Saccharopolyspora shandongensis OX=418495 GN=SAMN05216215_100650 PE=4 SV=1	7	1	1	2	152	17	7.37	1.19256	1.16586	1.03903	1.13249	0.700164	0.601061	0.61656	0.639261	1.77155	0.000947431
A0A1H6CYN8	GTP-binding protein	SAMN02982929_03726		GTP-binding protein OS=Saccharopolyspora jiangxiensis OX=418522 GN=SAMN02982929_03726 PE=4 SV=1	29	1	15	29	638	68.7	5.14	1.19535	1.08704	1.12665	1.13635	0.751762	0.563924	0.778138	0.697942	1.62814	0.00416704
A0A2N3Y7S4	Uncharacterized protein with von Willebrand factor type A (VWA) domain	A8926_7074		Uncharacterized protein with von Willebrand factor type A (VWA) domain OS=Saccharopolyspora spinosa OX=60894 GN=A8926_7074 PE=4 SV=1	17	1	8	11	649	72.1	5.4	1.18376	0.788575	0.848598	0.94031	0.627141	0.514123	0.609866	0.58371	1.61092	0.0493811
A0A4R4Z6F0	PhzF family phenazine biosynthesis isomerase	E1288_14050		PhzF family phenazine biosynthesis isomerase OS=Saccharopolyspora sp. 7K502 OX=2530387 GN=E1288_14050 PE=4 SV=1	11	1	1	1	280	29.9	4.69	1.23071	0.913063	1.18252	1.10876	0.798357	0.562175	0.730083	0.696872	1.59106	0.0273251
A0A6H1R5K4	ATP-binding protein	FDZ84_14585		ATP-binding protein OS=Saccharopolyspora sp. ASAGF58 OX=2719023 GN=FDZ84_14585 PE=3 SV=1	18	2	3	5	198	21.3	5.11	1.1768	0.917044	0.926398	1.00675	0.695391	0.568535	0.636578	0.633501	1.58918	0.0157408
A0A4R4Z4V1	SDR family NAD(P)-dependent oxidoreductase	E1288_15195		SDR family NAD(P)-dependent oxidoreductase OS=Saccharopolyspora sp. 7K502 OX=2530387 GN=E1288_15195 PE=4 SV=1	16	1	3	3	305	33.1	5.43	1.27389	0.99601	0.938071	1.06932	0.646428	0.659301	0.74259	0.682773	1.56615	0.0231403
A0A1H3RJX5	Uncharacterized protein (Fragment)	SAMN05216215_10551		Uncharacterized protein (Fragment) OS=Saccharopolyspora shandongensis OX=418495 GN=SAMN05216215_10551 PE=4 SV=1	0	1	1	2	17456	1884.3	5.3	1.28202	0.965241	0.89213	1.04646	0.621802	0.597219	0.787413	0.668811	1.56466	0.0476362
A0A1H2WC01	Thiamine-monophosphate kinase	thiL	FUNCTION: Catalyzes the ATP-dependent phosphorylation of thiamine-monophosphate (TMP) to form thiamine-pyrophosphate (TPP), the active form of vitamin B1. {ECO:0000256|HAMAP-Rule:MF_02128}.	Thiamine-monophosphate kinase OS=Saccharopolyspora shandongensis OX=418495 GN=thiL PE=3 SV=1	23	1	5	9	321	32.6	4.65	1.28269	0.973485	0.971111	1.07576	0.71394	0.666065	0.719632	0.699879	1.53707	0.0230661
A0A6H1R7B9	2-isopropylmalate synthase	leuA		2-isopropylmalate synthase OS=Saccharopolyspora sp. ASAGF58 OX=2719023 GN=leuA PE=3 SV=1	43	4	21	60	597	65.9	5.12	1.10745	1.06973	1.0509	1.07603	0.730981	0.686285	0.732671	0.716645	1.50148	9.01017e-05
A0A6H1R4U5	Uncharacterized protein	FDZ84_12965		Uncharacterized protein OS=Saccharopolyspora sp. ASAGF58 OX=2719023 GN=FDZ84_12965 PE=4 SV=1	6	1	1	2	157	17.6	10.65	1.10024	0.990151	1.04849	1.04629	0.725948	0.718431	0.654557	0.699645	1.49546	0.000888776
A0A2N3Y823	Uncharacterized protein	A8926_7206		Uncharacterized protein OS=Saccharopolyspora spinosa OX=60894 GN=A8926_7206 PE=4 SV=1	3	1	1	4	293	31.9	7.36	1.10246	1.19401	1.23778	1.17808	0.811806	0.726368	0.826112	0.788095	1.49485	0.00152355
A0A4R4Z9B5	Uma2 family endonuclease	E1288_08840		Uma2 family endonuclease OS=Saccharopolyspora sp. 7K502 OX=2530387 GN=E1288_08840 PE=4 SV=1	3	1	1	2	204	23.1	5.03	1.19049	1.00638	1.00753	1.06813	0.727623	0.68942	0.748836	0.72196	1.47949	0.00553243
A0A2N3XT12	2-isopropylmalate synthase	leuA	FUNCTION: Catalyzes the condensation of the acetyl group of acetyl-CoA with 3-methyl-2-oxobutanoate (2-oxoisovalerate) to form 3-carboxy-3-hydroxy-4-methylpentanoate (2-isopropylmalate). {ECO:0000256|HAMAP-Rule:MF_00572, ECO:0000256|SAAS:SAAS01061844}.	2-isopropylmalate synthase OS=Saccharopolyspora spinosa OX=60894 GN=leuA PE=3 SV=1	34	1	18	54	597	65.9	5.02	1.1715	1.00845	0.985662	1.0552	0.688868	0.731535	0.724117	0.71484	1.47614	0.00475848
A0A6H1RHR8	PhzF family phenazine biosynthesis protein	FDZ84_36465		PhzF family phenazine biosynthesis protein OS=Saccharopolyspora sp. ASAGF58 OX=2719023 GN=FDZ84_36465 PE=4 SV=1	23	3	3	9	280	30	4.78	1.13401	1.02164	1.19851	1.11805	0.822659	0.634895	0.819554	0.759036	1.47299	0.0112921
A0A2A9J289	NAD(P)-dependent dehydrogenase (Short-subunit alcohol dehydrogenase family)	A8924_2313		NAD(P)-dependent dehydrogenase (Short-subunit alcohol dehydrogenase family) OS=Saccharopolyspora erythraea (strain ATCC 11635 / DSM 40517 / JCM 4748 / NBRC 13426 / NCIMB 8594 / NRRL 2338) OX=405948 GN=A8924_2313 PE=4 SV=1	10	1	1	1	252	26.6	5.06	1.1713	1.11759	0.983838	1.09091	0.733898	0.676075	0.817087	0.742353	1.46953	0.00727802
A0A4R4V8J4	Uncharacterized protein	E1181_25705		Uncharacterized protein OS=Saccharopolyspora sp. 16K309 OX=2530384 GN=E1181_25705 PE=4 SV=1	4	1	1	3	398	42.6	8.81	1.0236	1.25416	1.27097	1.18291	0.84218	0.750747	0.824517	0.805815	1.46797	0.0111694
A0A6H1RJ88	RNA-binding transcriptional accessory protein	FDZ84_22695		RNA-binding transcriptional accessory protein OS=Saccharopolyspora sp. ASAGF58 OX=2719023 GN=FDZ84_22695 PE=4 SV=1	20	14	14	20	812	87.1	5.78	1.04058	1.0965	1.11041	1.0825	0.797527	0.689208	0.729529	0.738755	1.4653	0.000838901
A0A2N3XSF6	Ubiquinone/menaquinone biosynthesis C-methylase UbiE	A8926_1159		Ubiquinone/menaquinone biosynthesis C-methylase UbiE OS=Saccharopolyspora spinosa OX=60894 GN=A8926_1159 PE=4 SV=1	5	1	1	1	273	30.1	5.11	1.12169	1.13102	1.16378	1.13883	0.715634	0.829475	0.799926	0.781678	1.4569	0.00060587
A0A6H1R4I2	GTPase	FDZ84_11335		GTPase OS=Saccharopolyspora sp. ASAGF58 OX=2719023 GN=FDZ84_11335 PE=4 SV=1	3	1	1	1	516	54.7	5.16	1.09606	0.966256	1.08672	1.04968	0.666745	0.852214	0.644999	0.72132	1.45522	0.0135357
A0A4V2Y857	Sensor histidine kinase	E1161_06420		Sensor histidine kinase OS=Saccharopolyspora sp. 16K404 OX=2530385 GN=E1161_06420 PE=4 SV=1	2	1	1	2	393	42.1	7.47	0.970059	0.992642	1.04006	1.00092	0.7766	0.679053	0.638541	0.698065	1.43385	0.00272719
A0A2N3XV23	Uncharacterized protein DUF3107	A8926_2129		Uncharacterized protein DUF3107 OS=Saccharopolyspora spinosa OX=60894 GN=A8926_2129 PE=4 SV=1	85	6	6	18	75	7.8	4.84	1.14627	1.00429	0.879155	1.0099	0.763746	0.675315	0.68424	0.707767	1.42689	0.0212199
A0A561TX44	Acyl carrier protein	acpP	FUNCTION: Carrier of the growing fatty acid chain in fatty acid biosynthesis. {ECO:0000256|HAMAP-Rule:MF_01217, ECO:0000256|RuleBase:RU003545}.	Acyl carrier protein OS=Saccharopolyspora dendranthemae OX=1181886 GN=acpP PE=3 SV=1	32	3	3	22	79	8.3	4.09	1.08393	1.11231	1.20152	1.13259	0.808497	0.699376	0.881535	0.796469	1.42201	0.00618104
A0A2N3XU60	3-hydroxypropanoate dehydrogenase	A8926_1817		3-hydroxypropanoate dehydrogenase OS=Saccharopolyspora spinosa OX=60894 GN=A8926_1817 PE=4 SV=1	25	1	4	6	204	22.4	4.86	1.13891	1.00309	0.983386	1.04179	0.702098	0.730367	0.773301	0.735255	1.41691	0.00446726
A0A6H1R785	Uncharacterized protein	FDZ84_13240		Uncharacterized protein OS=Saccharopolyspora sp. ASAGF58 OX=2719023 GN=FDZ84_13240 PE=4 SV=1	10	1	1	1	113	12.5	7.05	1.62031	1.74198	1.57682	1.64637	1.12608	1.22073	1.15322	1.16668	1.41116	0.00108236
A0A2N3Y9C5	Sirohydrochlorin cobaltochelatase	A8926_7677		Sirohydrochlorin cobaltochelatase OS=Saccharopolyspora spinosa OX=60894 GN=A8926_7677 PE=4 SV=1	10	3	3	6	301	32.4	6.09	1.1271	0.939238	0.931196	0.999178	0.752762	0.640289	0.732809	0.70862	1.41003	0.0162338
A0A2N3XX43	Protein tyrosine/serine phosphatase	A8926_2929		Protein tyrosine/serine phosphatase OS=Saccharopolyspora spinosa OX=60894 GN=A8926_2929 PE=4 SV=1	45	6	6	12	240	25.8	4.78	1.13328	1.03818	1.03413	1.06853	0.732458	0.783657	0.760362	0.758826	1.40813	0.000963222
A0A3R8QJC9	XRE family transcriptional regulator	EIL87_22640		XRE family transcriptional regulator OS=Saccharopolyspora sp. H219 OX=2492662 GN=EIL87_22640 PE=4 SV=1	13	1	6	7	456	50	7.64	1.07087	1.14408	1.02871	1.08122	0.787001	0.715926	0.800796	0.767908	1.40801	0.00184433
A0A6H1RH09	Class I SAM-dependent methyltransferase	FDZ84_22785		Class I SAM-dependent methyltransferase OS=Saccharopolyspora sp. ASAGF58 OX=2719023 GN=FDZ84_22785 PE=4 SV=1	19	3	5	6	213	22.9	5.55	1.10971	1.05411	1.02166	1.06183	0.770761	0.706946	0.798379	0.758696	1.39954	0.00125169
A0A6H1RBP0	Cold-shock protein	FDZ84_26830		Cold-shock protein OS=Saccharopolyspora sp. ASAGF58 OX=2719023 GN=FDZ84_26830 PE=4 SV=1	81	3	3	13	67	7.2	4.88	1.07358	1.00433	1.25991	1.11261	0.885792	0.698832	0.805395	0.796673	1.39656	0.0278817
A0A5M7BJX9	4-hydroxythreonine-4-phosphate dehydrogenase PdxA	pdxA		4-hydroxythreonine-4-phosphate dehydrogenase PdxA OS=Saccharopolyspora hirsuta OX=1837 GN=pdxA PE=4 SV=1	2	1	1	1	323	33.2	5.14	1.01024	1.24322	1.16841	1.14063	0.764829	0.887966	0.830006	0.8276	1.37823	0.0155087
A0A6H1R4F6	DUF1416 domain-containing protein	FDZ84_10330		DUF1416 domain-containing protein OS=Saccharopolyspora sp. ASAGF58 OX=2719023 GN=FDZ84_10330 PE=4 SV=1	61	4	4	8	99	9.9	4.83	1.21215	0.961581	0.911073	1.02827	0.717449	0.727692	0.80076	0.748633	1.37353	0.0445038
A0A2N3XWH7	Uncharacterized protein	A8926_2694		Uncharacterized protein OS=Saccharopolyspora spinosa OX=60894 GN=A8926_2694 PE=4 SV=1	35	1	4	13	144	15.7	4.17	1.17177	0.982863	0.945098	1.03325	0.74454	0.706334	0.806608	0.752494	1.37309	0.0209095
A0A5M7BCE5	Phenylalanine--tRNA ligase beta subunit	pheT		Phenylalanine--tRNA ligase beta subunit OS=Saccharopolyspora hirsuta OX=1837 GN=pheT PE=3 SV=1	15	1	11	31	830	88.7	4.98	1.08067	1.03597	1.29872	1.13845	0.890046	0.694127	0.910952	0.831708	1.36881	0.0450848
A0A1I6V2L3	Beta-glucosidase	SAMN05660874_05527		Beta-glucosidase OS=Saccharopolyspora flava OX=95161 GN=SAMN05660874_05527 PE=3 SV=1	1	1	1	1	776	82.9	5.24	0.976176	1.04911	1.19409	1.07312	0.82385	0.77338	0.771266	0.789499	1.35925	0.0128737
A0A6H1R9U4	Uncharacterized protein	FDZ84_18885		Uncharacterized protein OS=Saccharopolyspora sp. ASAGF58 OX=2719023 GN=FDZ84_18885 PE=4 SV=1	44	2	2	4	79	8.6	8.56	1.55614	1.58951	1.59216	1.57927	1.1716	1.12429	1.19625	1.16405	1.35671	6.64184e-05
A0A6H1RHM9	LysR family transcriptional regulator	FDZ84_36950		LysR family transcriptional regulator OS=Saccharopolyspora sp. ASAGF58 OX=2719023 GN=FDZ84_36950 PE=4 SV=1	4	1	1	1	253	27.1	9.2	1.05426	1.1305	1.20076	1.12851	0.923381	0.766047	0.811144	0.833524	1.3539	0.00946716
A0A2N3Y4S8	Uncharacterized protein	A8926_5942		Uncharacterized protein OS=Saccharopolyspora spinosa OX=60894 GN=A8926_5942 PE=3 SV=1	10	1	2	3	327	35.7	5.71	1.12206	1.05996	1.22861	1.13687	0.697872	0.971297	0.853393	0.840854	1.35205	0.0337071
A0A2N3XTL8	Zinc/manganese transport system substrate-binding protein	A8926_1500		Zinc/manganese transport system substrate-binding protein OS=Saccharopolyspora spinosa OX=60894 GN=A8926_1500 PE=3 SV=1	21	5	5	15	319	33.8	4.72	0.986728	1.15716	1.268	1.1373	0.860261	0.834043	0.844756	0.846353	1.34376	0.0239842
A0A073B2M0	Sulfonate ABC transporter substrate-binding protein	GU90_01295		Sulfonate ABC transporter substrate-binding protein OS=Saccharopolyspora rectivirgula OX=28042 GN=GU90_01295 PE=4 SV=1	7	1	2	3	334	35	5.14	1.06511	1.25233	1.05254	1.12333	0.871868	0.797928	0.844809	0.838202	1.34016	0.0138537
A0A6H1R5P0	Uncharacterized protein	FDZ84_14295		Uncharacterized protein OS=Saccharopolyspora sp. ASAGF58 OX=2719023 GN=FDZ84_14295 PE=4 SV=1	3	1	1	1	307	32.3	7.5	1.13873	0.840179	1.03017	1.00303	0.758961	0.742635	0.749075	0.750224	1.33697	0.0444157
A0A073B9X1	IclR family transcriptional regulator	GU90_10350		IclR family transcriptional regulator OS=Saccharopolyspora rectivirgula OX=28042 GN=GU90_10350 PE=4 SV=1	13	1	3	4	264	28.3	6.71	1.16156	1.07943	1.0823	1.10776	0.803743	0.876393	0.806102	0.828746	1.33667	0.00148507
A0A1H5XS14	Histidine N-alpha-methyltransferase	egtD	FUNCTION: Catalyzes the SAM-dependent triple methylation of the alpha-amino group of histidine to form hercynine, a step in the biosynthesis pathway of ergothioneine. {ECO:0000256|HAMAP-Rule:MF_02037}.	Histidine N-alpha-methyltransferase OS=Saccharopolyspora jiangxiensis OX=418522 GN=egtD PE=3 SV=1	2	1	1	2	323	36	4.91	1.01186	1.11225	1.0741	1.06607	0.709933	0.934546	0.750311	0.798263	1.33549	0.0234269
A0A6H1REQ2	L-carnitine dehydrogenase	FDZ84_36055		L-carnitine dehydrogenase OS=Saccharopolyspora sp. ASAGF58 OX=2719023 GN=FDZ84_36055 PE=4 SV=1	6	2	2	8	320	34.2	4.78	1.03375	1.02959	1.04874	1.03736	0.793868	0.795927	0.740825	0.776873	1.3353	0.000162228
A0A6H1R5Z7	Chorismate mutase	FDZ84_10015		Chorismate mutase OS=Saccharopolyspora sp. ASAGF58 OX=2719023 GN=FDZ84_10015 PE=4 SV=1	33	3	8	15	183	20.5	7.47	1.00648	1.22087	1.319	1.18211	0.984538	0.812731	0.860932	0.886067	1.33411	0.0485185
A0A6H1R6G8	Pyridoxamine 5'-phosphate oxidase family protein	FDZ84_11575		Pyridoxamine 5'-phosphate oxidase family protein OS=Saccharopolyspora sp. ASAGF58 OX=2719023 GN=FDZ84_11575 PE=4 SV=1	32	3	3	4	156	17.2	6.81	1.18042	0.96124	0.936004	1.02589	0.755888	0.760241	0.80116	0.77243	1.32813	0.0325621
A0A1H6ECE3	Uncharacterized protein	SAMN02982929_06196		Uncharacterized protein OS=Saccharopolyspora jiangxiensis OX=418522 GN=SAMN02982929_06196 PE=4 SV=1	8	1	1	3	137	14.6	4.77	1.172	1.02268	0.974359	1.05635	0.787318	0.760217	0.845643	0.797726	1.3242	0.016089
A0A6H1R7U6	Uncharacterized protein	FDZ84_19770		Uncharacterized protein OS=Saccharopolyspora sp. ASAGF58 OX=2719023 GN=FDZ84_19770 PE=4 SV=1	11	2	2	3	190	21.1	5.55	1.17271	1.18608	1.08805	1.14895	0.897572	0.80089	0.918755	0.872406	1.31699	0.00434074
A0A2N3XYI9	Carbon-monoxide dehydrogenase large subunit	A8926_3512		Carbon-monoxide dehydrogenase large subunit OS=Saccharopolyspora spinosa OX=60894 GN=A8926_3512 PE=4 SV=1	12	1	8	15	787	81.9	4.86	1.12234	0.999049	0.934211	1.01853	0.778841	0.805272	0.738393	0.774169	1.31565	0.0139525
A0A2N3Y0L3	Amino acid adenylation domain-containing protein	A8926_4288		Amino acid adenylation domain-containing protein OS=Saccharopolyspora spinosa OX=60894 GN=A8926_4288 PE=4 SV=1	2	5	5	5	2166	236.3	5.12	1.06445	1.0135	1.14505	1.07433	0.84297	0.789927	0.825636	0.819511	1.31094	0.00352142
A0A4R4YTG0	ABC transporter ATP-binding protein	E1288_23845		ABC transporter ATP-binding protein OS=Saccharopolyspora sp. 7K502 OX=2530387 GN=E1288_23845 PE=4 SV=1	6	2	2	3	331	36.7	5.72	1.12071	0.91995	0.971304	1.00399	0.754424	0.726745	0.821544	0.767571	1.308	0.0236505
A0A2N3Y239	Uncharacterized protein DUF664	A8926_4911		Uncharacterized protein DUF664 OS=Saccharopolyspora spinosa OX=60894 GN=A8926_4911 PE=4 SV=1	19	2	2	2	196	22.3	5.73	1.47485	1.50718	1.5449	1.50898	1.11023	1.12981	1.2221	1.15405	1.30755	0.000890551
A0A6H1R5T5	ATP-binding protein	FDZ84_15060		ATP-binding protein OS=Saccharopolyspora sp. ASAGF58 OX=2719023 GN=FDZ84_15060 PE=3 SV=1	39	3	6	11	209	22.3	5.91	1.16586	1.05902	1.00352	1.07613	0.841652	0.820346	0.809905	0.823968	1.30604	0.00654223
A0A3R8QA09	3-isopropylmalate dehydratase large subunit	leuC	FUNCTION: Catalyzes the isomerization between 2-isopropylmalate and 3-isopropylmalate, via the formation of 2-isopropylmaleate. {ECO:0000256|HAMAP-Rule:MF_01026, ECO:0000256|SAAS:SAAS00326744}.	3-isopropylmalate dehydratase large subunit OS=Saccharopolyspora sp. H219 OX=2492662 GN=leuC PE=3 SV=1	13	1	5	8	467	50	5.17	1.047	1.10681	1.02299	1.05893	0.757757	0.841833	0.83606	0.811883	1.30429	0.00257015
A0A6H1R5H8	ATP-binding cassette domain-containing protein	FDZ84_13945		ATP-binding cassette domain-containing protein OS=Saccharopolyspora sp. ASAGF58 OX=2719023 GN=FDZ84_13945 PE=4 SV=1	41	7	7	14	226	23.8	5.94	1.13281	1.0213	1.00803	1.05405	0.84686	0.821492	0.762061	0.810138	1.30107	0.00650012
A0A2N3XPS8	Uncharacterized protein	A8926_0160		Uncharacterized protein OS=Saccharopolyspora spinosa OX=60894 GN=A8926_0160 PE=4 SV=1	9	1	4	8	406	44.5	4.08	1.14307	1.01601	1.16169	1.10692	0.858091	0.855252	0.84555	0.852964	1.29774	0.00522703
A0A6H1R5S0	Carbon monoxide dehydrogenase	FDZ84_14460		Carbon monoxide dehydrogenase OS=Saccharopolyspora sp. ASAGF58 OX=2719023 GN=FDZ84_14460 PE=4 SV=1	44	6	11	35	273	27.9	9.28	1.17803	0.999995	0.9262	1.03474	0.793535	0.798462	0.804083	0.798694	1.29554	0.0343323
A0A2N3Y3T3	Gamma-glutamyl-hercynylcysteine sulfoxide hydrolase	egtC	FUNCTION: Catalyzes the hydrolysis of the gamma-glutamyl amide bond of hercynyl-gamma-L-glutamyl-L-cysteine sulfoxide to produce hercynylcysteine sulfoxide, a step in the biosynthesis pathway of ergothioneine. {ECO:0000256|HAMAP-Rule:MF_02036}.	Gamma-glutamyl-hercynylcysteine sulfoxide hydrolase OS=Saccharopolyspora spinosa OX=60894 GN=egtC PE=3 SV=1	17	2	3	3	250	26.7	4.7	1.1554	0.962122	0.991663	1.03639	0.826339	0.806166	0.768049	0.800185	1.29519	0.0194395
A0A6H1R4X0	Transcriptional repressor	FDZ84_10355		Transcriptional repressor OS=Saccharopolyspora sp. ASAGF58 OX=2719023 GN=FDZ84_10355 PE=3 SV=1	14	2	2	2	147	16.5	6.51	1.19381	0.998445	1.12497	1.10574	0.746988	0.841746	0.974409	0.854381	1.2942	0.0450604
A0A2N3XS82	NAD(P)-dependent dehydrogenase (Short-subunit alcohol dehydrogenase family)	A8926_1074		NAD(P)-dependent dehydrogenase (Short-subunit alcohol dehydrogenase family) OS=Saccharopolyspora spinosa OX=60894 GN=A8926_1074 PE=3 SV=1	30	1	7	13	252	25.9	5.64	1.12784	1.03604	1.02545	1.06311	0.751083	0.941058	0.773889	0.82201	1.29331	0.0240522
A0A6H1REC1	Extracellular solute-binding protein	FDZ84_35210		Extracellular solute-binding protein OS=Saccharopolyspora sp. ASAGF58 OX=2719023 GN=FDZ84_35210 PE=4 SV=1	23	7	7	13	367	38.5	6.6	1.09542	1.16681	1.15834	1.14019	0.868325	0.87057	0.906248	0.881714	1.29315	0.00054559
A0A6H1R2K1	Glycosyltransferase family 2 protein	FDZ84_07235		Glycosyltransferase family 2 protein OS=Saccharopolyspora sp. ASAGF58 OX=2719023 GN=FDZ84_07235 PE=4 SV=1	19	1	5	8	286	31.2	7.55	1.09407	1.09589	1.10637	1.09878	0.832108	0.858437	0.858597	0.849714	1.29311	1.31248e-05
A0A4V2YM88	Hsp70 family protein	E1288_19355		Hsp70 family protein OS=Saccharopolyspora sp. 7K502 OX=2530387 GN=E1288_19355 PE=3 SV=1	11	2	6	8	551	58.6	4.86	1.07125	1.19043	1.05932	1.107	0.790298	0.821803	0.956575	0.856225	1.29289	0.0190838
A0A5M7C5K8	Xylulose kinase	xylB		Xylulose kinase OS=Saccharopolyspora hirsuta OX=1837 GN=xylB PE=3 SV=1	5	1	1	1	465	48.2	4.89	1.17386	1.06144	1.1015	1.11227	0.743064	0.84065	1.00118	0.86163	1.29089	0.0379549
A0A5M7BIY6	PPOX class F420-dependent oxidoreductase	F1721_25520		PPOX class F420-dependent oxidoreductase OS=Saccharopolyspora hirsuta OX=1837 GN=F1721_25520 PE=4 SV=1	10	1	1	1	130	15.3	6.96	1.098	1.09648	0.970998	1.05516	0.892376	0.743734	0.822577	0.819562	1.28746	0.0172652
A0A2N3Y9W9	Putative metalloprotease	A8926_7909		Putative metalloprotease OS=Saccharopolyspora spinosa OX=60894 GN=A8926_7909 PE=4 SV=1	30	1	11	20	492	52.1	5.53	1.03593	1.16749	1.22269	1.14204	0.935581	0.834985	0.893031	0.887866	1.28627	0.0153423
A0A1H3SUZ9	Uncharacterized protein	SAMN05216215_10704		Uncharacterized protein OS=Saccharopolyspora shandongensis OX=418495 GN=SAMN05216215_10704 PE=4 SV=1	7	1	3	5	407	44.6	4.07	1.08504	1.15745	1.31508	1.18585	0.958252	0.829957	0.980876	0.923028	1.28474	0.0334517
A0A2N3XS24	Uncharacterized protein	A8926_0979		Uncharacterized protein OS=Saccharopolyspora spinosa OX=60894 GN=A8926_0979 PE=4 SV=1	7	1	1	2	195	20.8	6.18	1.48055	1.41307	1.62955	1.50772	1.0889	1.17037	1.26144	1.17357	1.28473	0.0145955
A0A2N3Y852	Alanine--tRNA ligase	alaS	FUNCTION: Catalyzes the attachment of alanine to tRNA(Ala) in a two-step reaction: alanine is first activated by ATP to form Ala-AMP and then transferred to the acceptor end of tRNA(Ala). Also edits incorrectly charged Ser-tRNA(Ala) and Gly-tRNA(Ala) via its editing domain. {ECO:0000256|HAMAP-Rule:MF_00036, ECO:0000256|SAAS:SAAS00015829}.	Alanine--tRNA ligase OS=Saccharopolyspora spinosa OX=60894 GN=alaS PE=3 SV=1	46	2	36	96	890	96.2	5.91	1.15737	0.933758	0.9172	1.00277	0.782519	0.770859	0.789723	0.781034	1.28391	0.0461106
A0A4R5BPV6	Uncharacterized protein	E1202_16815		Uncharacterized protein OS=Saccharopolyspora sp. 5K548 OX=2530386 GN=E1202_16815 PE=4 SV=1	4	1	1	3	397	42.7	8.34	0.972722	1.24702	1.17348	1.13107	0.915788	0.817677	0.911432	0.881632	1.28293	0.0471244
A0A3R8R2S2	VOC family protein	EIL87_11470		VOC family protein OS=Saccharopolyspora sp. H219 OX=2492662 GN=EIL87_11470 PE=4 SV=1	13	1	1	2	145	15.9	5.03	1.08988	1.13602	1.32992	1.18527	0.925278	0.826757	1.02165	0.924562	1.28198	0.0480407
A0A6H1R204	Cell wall anchor protein	FDZ84_06605		Cell wall anchor protein OS=Saccharopolyspora sp. ASAGF58 OX=2719023 GN=FDZ84_06605 PE=4 SV=1	35	2	5	11	243	24.8	9.83	1.09253	0.885044	1.03863	1.0054	0.766061	0.788299	0.80547	0.78661	1.27814	0.0257687
A0A6H1RGQ3	GNAT family N-acetyltransferase	FDZ84_35375		GNAT family N-acetyltransferase OS=Saccharopolyspora sp. ASAGF58 OX=2719023 GN=FDZ84_35375 PE=4 SV=1	6	1	1	1	194	21.9	5.67	1.04402	0.981077	1.14368	1.05626	0.842243	0.862677	0.774534	0.826484	1.27801	0.0133677
A0A5M7BTQ4	Exodeoxyribonuclease III	xth		Exodeoxyribonuclease III OS=Saccharopolyspora hirsuta OX=1837 GN=xth PE=3 SV=1	15	1	3	3	264	29.4	5.16	1.18707	1.10533	0.994532	1.09564	0.904683	0.809282	0.865194	0.859719	1.27442	0.0192996
A0A6H1R1N0	3-isopropylmalate dehydratase large subunit	leuC		3-isopropylmalate dehydratase large subunit OS=Saccharopolyspora sp. ASAGF58 OX=2719023 GN=leuC PE=3 SV=1	32	4	11	24	467	49.9	5.2	1.10707	1.06287	1.03303	1.06765	0.873773	0.792249	0.848586	0.838203	1.27374	0.00207456
A0A6H1R912	Uncharacterized protein	FDZ84_17090		Uncharacterized protein OS=Saccharopolyspora sp. ASAGF58 OX=2719023 GN=FDZ84_17090 PE=4 SV=1	9	2	2	2	205	22.5	6.79	1.036	0.950894	1.12478	1.03722	0.814911	0.834038	0.79636	0.815103	1.2725	0.0124042
A0A1H2SPB6	PPE-repeat protein	SAMN05216215_1002272		PPE-repeat protein OS=Saccharopolyspora shandongensis OX=418495 GN=SAMN05216215_1002272 PE=3 SV=1	6	1	3	5	533	54	5.1	1.02653	1.17754	1.25544	1.15317	0.92841	0.881049	0.911871	0.90711	1.27126	0.0230375
A0A6H1RFH0	CoA transferase subunit A	FDZ84_36695		CoA transferase subunit A OS=Saccharopolyspora sp. ASAGF58 OX=2719023 GN=FDZ84_36695 PE=3 SV=1	46	7	7	18	237	25.1	5.69	1.06387	1.05824	1.05637	1.05949	0.860245	0.788702	0.856581	0.835176	1.26859	0.000658481
A0A6H1R4X5	DNA polymerase III subunit gamma/tau	dnaX		DNA polymerase III subunit gamma/tau OS=Saccharopolyspora sp. ASAGF58 OX=2719023 GN=dnaX PE=3 SV=1	22	1	13	21	763	79.9	5.15	0.974901	1.19774	1.15077	1.10781	0.812252	0.850808	0.957261	0.87344	1.26832	0.043617
A0A4R4VGV3	Elongation factor 4	lepA	FUNCTION: Required for accurate and efficient protein synthesis under certain stress conditions. May act as a fidelity factor of the translation reaction, by catalyzing a one-codon backward translocation of tRNAs on improperly translocated ribosomes. Back-translocation proceeds from a post-translocation (POST) complex to a pre-translocation (PRE) complex, thus giving elongation factor G a second …	Elongation factor 4 OS=Saccharopolyspora sp. 16K309 OX=2530384 GN=lepA PE=3 SV=1	17	1	8	16	617	68.5	5.44	1.00824	0.943191	0.967375	0.972934	0.885912	0.769189	0.646367	0.767156	1.26823	0.0454983
A0A6H1R9C4	RNA polymerase sigma factor	FDZ84_21285		RNA polymerase sigma factor OS=Saccharopolyspora sp. ASAGF58 OX=2719023 GN=FDZ84_21285 PE=3 SV=1	18	6	6	11	365	40.7	6.38	1.04074	1.09695	1.17779	1.10516	0.85587	0.895451	0.865255	0.872192	1.26711	0.00496046
A0A6H1R831	3-oxoacyl-[acyl-carrier-protein] synthase 2	FDZ84_19785		3-oxoacyl-[acyl-carrier-protein] synthase 2 OS=Saccharopolyspora sp. ASAGF58 OX=2719023 GN=FDZ84_19785 PE=3 SV=1	44	7	14	35	414	42.7	5.94	1.18132	0.981701	0.940302	1.03444	0.828319	0.801602	0.819365	0.816429	1.26703	0.0435088
A0A6H1RHD0	HAD family hydrolase	FDZ84_14685		HAD family hydrolase OS=Saccharopolyspora sp. ASAGF58 OX=2719023 GN=FDZ84_14685 PE=4 SV=1	5	1	1	1	191	20	4.61	1.01039	1.09262	1.03799	1.047	0.84715	0.76382	0.868814	0.826595	1.26664	0.0053415
A0A6H1RGJ0	4-hydroxyphenylpyruvate dioxygenase	hppD		4-hydroxyphenylpyruvate dioxygenase OS=Saccharopolyspora sp. ASAGF58 OX=2719023 GN=hppD PE=3 SV=1	44	4	12	29	381	42.1	6.07	1.10264	0.909227	0.89985	0.970571	0.817733	0.726093	0.762443	0.768756	1.26252	0.0472369
A0A6H1R433	Aminotransferase class I/II-fold pyridoxal phosphate-dependent enzyme	FDZ84_10640		Aminotransferase class I/II-fold pyridoxal phosphate-dependent enzyme OS=Saccharopolyspora sp. ASAGF58 OX=2719023 GN=FDZ84_10640 PE=3 SV=1	29	5	6	21	340	35.6	6.28	1.02173	1.16711	1.18019	1.12301	0.85885	0.862443	0.947758	0.889684	1.26226	0.0162908
A0A6H1R5M0	2-C-methyl-D-erythritol 4-phosphate cytidylyltransferase	ispD		2-C-methyl-D-erythritol 4-phosphate cytidylyltransferase OS=Saccharopolyspora sp. ASAGF58 OX=2719023 GN=ispD PE=3 SV=1	36	2	5	7	241	24.6	5.6	1.10176	0.978691	1.00287	1.02778	0.771334	0.862924	0.81023	0.81483	1.26134	0.00985813
A0A2N3XQL6	UPF0336 protein A8926_0442	A8926_0442		UPF0336 protein A8926_0442 OS=Saccharopolyspora spinosa OX=60894 GN=A8926_0442 PE=3 SV=1	36	1	6	8	154	16.7	5.21	1.11519	0.987909	1.03437	1.04582	0.83652	0.850347	0.805271	0.830713	1.25895	0.00552438
A0A6H1RA88	N-acetylmuramoyl-L-alanine amidase	FDZ84_19815		N-acetylmuramoyl-L-alanine amidase OS=Saccharopolyspora sp. ASAGF58 OX=2719023 GN=FDZ84_19815 PE=4 SV=1	23	5	5	9	295	31.4	5.77	0.997485	0.984485	1.01406	0.998677	0.814652	0.744102	0.822518	0.793757	1.25816	0.00147608
A0A1I6NS17	Holliday junction ATP-dependent DNA helicase RuvA	ruvA	FUNCTION: The RuvA-RuvB complex in the presence of ATP renatures cruciform structure in supercoiled DNA with palindromic sequence, indicating that it may promote strand exchange reactions in homologous recombination. RuvAB is a helicase that mediates the Holliday junction migration by localized denaturation and reannealing. RuvA stimulates, in the presence of DNA, the weak ATPase activity of RuvB…	Holliday junction ATP-dependent DNA helicase RuvA OS=Saccharopolyspora flava OX=95161 GN=ruvA PE=3 SV=1	20	2	2	4	199	20.6	5.63	1.121	0.975176	1.00218	1.03278	0.787061	0.83045	0.845476	0.820996	1.25796	0.0116562
A0A6H1R6V7	Uncharacterized protein	FDZ84_15745		Uncharacterized protein OS=Saccharopolyspora sp. ASAGF58 OX=2719023 GN=FDZ84_15745 PE=4 SV=1	24	8	8	17	315	33	5.31	1.13964	1.01346	1.00785	1.05365	0.84664	0.833687	0.833665	0.837997	1.25734	0.00755911
A0A3R8QA90	SPFH/Band 7/PHB domain protein	EIL87_00930		SPFH/Band 7/PHB domain protein OS=Saccharopolyspora sp. H219 OX=2492662 GN=EIL87_00930 PE=3 SV=1	18	1	7	22	376	41.2	5.02	1.12579	1.0964	1.00387	1.07535	0.847722	0.799632	0.919557	0.855637	1.25679	0.0122594
A0A6H1R529	Fructose-bisphosphate aldolase	fbaA		Fructose-bisphosphate aldolase OS=Saccharopolyspora sp. ASAGF58 OX=2719023 GN=fbaA PE=3 SV=1	48	7	13	82	344	36.9	5.21	1.03756	0.99834	1.1125	1.04947	0.911452	0.814098	0.786327	0.837292	1.2534	0.0137738
A0A6H1RGX9	Gamma-glutamyl-hercynylcysteine sulfoxide hydrolase	egtC		Gamma-glutamyl-hercynylcysteine sulfoxide hydrolase OS=Saccharopolyspora sp. ASAGF58 OX=2719023 GN=egtC PE=3 SV=1	33	5	6	9	250	26.7	5.2	1.16188	0.968766	1.01741	1.04935	0.778196	0.860704	0.873093	0.837331	1.25321	0.0313077
A4FQF8	Amidophosphoribosyltransferase	purF	FUNCTION: Catalyzes the formation of phosphoribosylamine from phosphoribosylpyrophosphate (PRPP) and glutamine. {ECO:0000256|HAMAP-Rule:MF_01931}.	Amidophosphoribosyltransferase OS=Saccharopolyspora erythraea (strain ATCC 11635 / DSM 40517 / JCM 4748 / NBRC 13426 / NCIMB 8594 / NRRL 2338) OX=405948 GN=purF PE=3 SV=1	16	1	7	12	538	56.9	5.66	0.906298	0.837975	0.860041	0.868105	0.811297	0.625346	0.641514	0.692719	1.25319	0.049144
A0A6H1RFU5	3'-phosphate/5'-hydroxy nucleic acid ligase	FDZ84_32760		3'-phosphate/5'-hydroxy nucleic acid ligase OS=Saccharopolyspora sp. ASAGF58 OX=2719023 GN=FDZ84_32760 PE=3 SV=1	13	4	4	4	396	42.4	7.37	1.09541	0.951439	1.04958	1.03214	0.868283	0.798777	0.808256	0.825105	1.25092	0.0122635
A0A5M7C265	NAD(P)H-quinone dehydrogenase	F1721_15530		NAD(P)H-quinone dehydrogenase OS=Saccharopolyspora hirsuta OX=1837 GN=F1721_15530 PE=3 SV=1	15	1	6	11	467	49.1	5.99	1.0704	1.11841	1.06741	1.08541	0.819915	0.941989	0.841485	0.867796	1.25076	0.00610111
A0A6H1R464	PPE domain-containing protein	FDZ84_11455		PPE domain-containing protein OS=Saccharopolyspora sp. ASAGF58 OX=2719023 GN=FDZ84_11455 PE=3 SV=1	12	3	5	8	531	53.9	5.38	1.01128	1.23725	1.20559	1.15137	0.925451	0.853071	0.989499	0.922673	1.24786	0.0474748
A0A2N3Y9J4	Ribosome maturation factor RimM	rimM	FUNCTION: An accessory protein needed during the final step in the assembly of 30S ribosomal subunit, possibly for assembly of the head region. Probably interacts with S19. Essential for efficient processing of 16S rRNA. May be needed both before and after RbfA during the maturation of 16S rRNA. It has affinity for free ribosomal 30S subunits but not for 70S ribosomes. {ECO:0000256|HAMAP-Rule:MF_…	Ribosome maturation factor RimM OS=Saccharopolyspora spinosa OX=60894 GN=rimM PE=3 SV=1	13	2	2	4	179	19.1	4.7	1.03611	1.13948	1.08556	1.08705	0.847938	0.846963	0.919098	0.871333	1.24757	0.00485559
A0A2N3XZ77	Carbohydrate ABC transporter ATP-binding protein (CUT1 family)	A8926_3768		Carbohydrate ABC transporter ATP-binding protein (CUT1 family) OS=Saccharopolyspora spinosa OX=60894 GN=A8926_3768 PE=4 SV=1	2	1	1	1	366	39.3	8.34	1.09707	0.896666	1.00299	0.998908	0.784922	0.829199	0.789644	0.801255	1.24668	0.0294253
A0A6H1R4J3	Porphobilinogen deaminase	hemC		Porphobilinogen deaminase OS=Saccharopolyspora sp. ASAGF58 OX=2719023 GN=hemC PE=3 SV=1	42	11	11	31	312	32.3	4.84	1.02352	1.13105	1.20702	1.12053	0.908117	0.867076	0.923672	0.899622	1.24556	0.0167359
A0A6H1RG05	CoA transferase subunit B	FDZ84_36690		CoA transferase subunit B OS=Saccharopolyspora sp. ASAGF58 OX=2719023 GN=FDZ84_36690 PE=3 SV=1	43	7	9	24	214	22.1	4.65	1.04685	1.08514	1.03618	1.05606	0.844432	0.809752	0.890949	0.848377	1.24479	0.00172211
A0A6H1R4J1	Phosphoribosylformylglycinamidine synthase subunit PurQ	purQ		Phosphoribosylformylglycinamidine synthase subunit PurQ OS=Saccharopolyspora sp. ASAGF58 OX=2719023 GN=purQ PE=3 SV=1	49	3	8	18	225	23.9	5.01	0.986249	1.2112	1.22801	1.14182	0.948784	0.921364	0.882101	0.917416	1.2446	0.0490884
A0A1I5EI72	Methyltransferase domain-containing protein	SAMN05421805_109174		Methyltransferase domain-containing protein OS=Saccharopolyspora antimicrobica OX=455193 GN=SAMN05421805_109174 PE=4 SV=1	3	1	1	1	288	30.3	5.2	1.13599	0.963554	0.923278	1.00761	0.797904	0.811977	0.820557	0.810146	1.24373	0.0394905
A0A4R4YJB1	Transcriptional regulator	E1288_26370		Transcriptional regulator OS=Saccharopolyspora sp. 7K502 OX=2530387 GN=E1288_26370 PE=4 SV=1	11	1	1	2	107	11.8	9.99	1.01801	1.0399	1.00822	1.02204	0.790933	0.872687	0.802562	0.822061	1.24327	0.00182199
A0A4R4Z753	YceI family protein	E1288_09955		YceI family protein OS=Saccharopolyspora sp. 7K502 OX=2530387 GN=E1288_09955 PE=4 SV=1	24	3	3	8	175	18.5	4.89	1.08918	1.12785	1.05211	1.08971	0.908196	0.801257	0.920218	0.876557	1.24317	0.00815862
A0A6H1R884	OsmC family peroxiredoxin	FDZ84_20720		OsmC family peroxiredoxin OS=Saccharopolyspora sp. ASAGF58 OX=2719023 GN=FDZ84_20720 PE=4 SV=1	58	7	7	10	166	18	5.31	1.10919	1.10114	0.984625	1.06499	0.841472	0.873607	0.859487	0.858188	1.24097	0.0074577
A0A1H3C2V1	ADP-ribosylglycohydrolase	SAMN05216215_1011144		ADP-ribosylglycohydrolase OS=Saccharopolyspora shandongensis OX=418495 GN=SAMN05216215_1011144 PE=4 SV=1	4	1	3	5	1108	118.6	5.08	1.017	0.895105	0.889332	0.933811	0.770409	0.774834	0.716937	0.75406	1.23838	0.0169261
A0A6H1RI10	Aminotransferase class I/II-fold pyridoxal phosphate-dependent enzyme	FDZ84_37255		Aminotransferase class I/II-fold pyridoxal phosphate-dependent enzyme OS=Saccharopolyspora sp. ASAGF58 OX=2719023 GN=FDZ84_37255 PE=4 SV=1	5	1	1	1	321	33.7	5.66	1.03934	1.04444	1.01042	1.0314	0.740227	0.898651	0.860116	0.832998	1.23818	0.0153432
A0A6H1R9A4	Adenylyltransferase/sulfurtransferase MoeZ	moeZ		Adenylyltransferase/sulfurtransferase MoeZ OS=Saccharopolyspora sp. ASAGF58 OX=2719023 GN=moeZ PE=4 SV=1	48	8	17	43	390	42.4	5.2	1.15509	0.972182	0.930242	1.01917	0.830571	0.815453	0.823968	0.823331	1.23786	0.0472766
A0A6H1R1Z8	Precorrin-2 C(20)-methyltransferase	cobI		Precorrin-2 C(20)-methyltransferase OS=Saccharopolyspora sp. ASAGF58 OX=2719023 GN=cobI PE=3 SV=1	18	1	4	5	245	25.9	5.14	1.0025	1.07842	1.03172	1.03755	0.861542	0.833124	0.822036	0.838901	1.23679	0.00136788
A0A2N3Y8Z8	Lon N-terminal domain-containing protein	A8926_7555		Lon N-terminal domain-containing protein OS=Saccharopolyspora spinosa OX=60894 GN=A8926_7555 PE=4 SV=1	4	1	1	1	225	25.5	5.03	1.03048	1.03309	1.00747	1.02368	0.864964	0.853766	0.765395	0.828042	1.23627	0.00384713
A0A6H1R2L3	Adenosine deaminase	add		Adenosine deaminase OS=Saccharopolyspora sp. ASAGF58 OX=2719023 GN=add PE=3 SV=1	27	7	7	13	362	39.9	5.31	1.04436	1.18085	1.15423	1.12648	0.924443	0.925524	0.891705	0.91389	1.23262	0.00793805
A0A4V2YP13	Recombination protein RecR	recR	FUNCTION: May play a role in DNA repair. It seems to be involved in an RecBC-independent recombinational process of DNA repair. It may act with RecF and RecO. {ECO:0000256|HAMAP-Rule:MF_00017, ECO:0000256|SAAS:SAAS00725307}.	Recombination protein RecR OS=Saccharopolyspora sp. 7K502 OX=2530387 GN=recR PE=3 SV=1	31	4	4	4	198	21.6	5.12	1.07845	1.01	1.10276	1.06374	0.910002	0.822906	0.858512	0.863807	1.23145	0.00599015
A0A2N3XSD8	Signal peptide peptidase SppA	A8926_1100		Signal peptide peptidase SppA OS=Saccharopolyspora spinosa OX=60894 GN=A8926_1100 PE=4 SV=1	23	1	6	13	301	32.6	8.05	1.09174	0.977303	1.02064	1.02989	0.831331	0.863331	0.815312	0.836658	1.23096	0.00594526
A0A1H3C1W1	Uncharacterized protein	SAMN05216215_1011151		Uncharacterized protein OS=Saccharopolyspora shandongensis OX=418495 GN=SAMN05216215_1011151 PE=4 SV=1	32	2	3	12	151	16.3	4.78	0.824579	0.735958	0.741553	0.767363	0.627885	0.616837	0.630722	0.625148	1.22749	0.00798662
A0A6H1R8Z0	Ornithine--oxo-acid aminotransferase	rocD		Ornithine--oxo-acid aminotransferase OS=Saccharopolyspora sp. ASAGF58 OX=2719023 GN=rocD PE=3 SV=1	23	8	8	16	410	43.7	5.39	1.01306	0.890434	0.934939	0.946143	0.775139	0.742574	0.798377	0.77203	1.22553	0.0114418
A0A6H1RGW9	HAD family hydrolase	FDZ84_07610		HAD family hydrolase OS=Saccharopolyspora sp. ASAGF58 OX=2719023 GN=FDZ84_07610 PE=4 SV=1	16	2	4	5	237	26.6	5.72	1.02794	1.17552	1.2024	1.13529	0.901891	0.91479	0.962958	0.926547	1.22529	0.0219414
A0A6H1R6F0	CarD family transcriptional regulator	FDZ84_13980		CarD family transcriptional regulator OS=Saccharopolyspora sp. ASAGF58 OX=2719023 GN=FDZ84_13980 PE=4 SV=1	55	7	7	14	162	17.9	5.68	1.05837	0.97983	0.98033	1.00618	0.838219	0.82444	0.801752	0.82147	1.22485	0.0028014
A0A5M7BGD2	ATP-dependent Clp protease ATP-binding subunit ClpX	clpX	FUNCTION: ATP-dependent specificity component of the Clp protease. It directs the protease to specific substrates. Can perform chaperone functions in the absence of ClpP. {ECO:0000256|HAMAP-Rule:MF_00175, ECO:0000256|SAAS:SAAS01076750}.	ATP-dependent Clp protease ATP-binding subunit ClpX OS=Saccharopolyspora hirsuta OX=1837 GN=clpX PE=3 SV=1	29	12	12	16	426	46.9	5.36	1.11349	1.01204	0.999548	1.04169	0.873527	0.861125	0.817221	0.850624	1.22462	0.00873521
A0A6H1RE60	GNAT family N-acetyltransferase	FDZ84_34130		GNAT family N-acetyltransferase OS=Saccharopolyspora sp. ASAGF58 OX=2719023 GN=FDZ84_34130 PE=4 SV=1	4	1	1	2	426	46.5	5.15	0.917526	0.970018	0.997255	0.961599	0.846079	0.78873	0.721205	0.785338	1.22444	0.0148746
A0A5M7C9P3	30S ribosomal protein S14	rpsN	FUNCTION: Binds 16S rRNA, required for the assembly of 30S particles and may also be responsible for determining the conformation of the 16S rRNA at the A site. {ECO:0000256|HAMAP-Rule:MF_00537}.	30S ribosomal protein S14 OS=Saccharopolyspora hirsuta OX=1837 GN=rpsN PE=3 SV=1	21	2	2	2	101	11.5	11.49	0.999286	1.07589	1.05102	1.04206	0.827113	0.857644	0.868489	0.851082	1.2244	0.00176053
A0A1I4Y7V9	Cyclohexadienyl dehydratase	SAMN05421805_10418		Cyclohexadienyl dehydratase OS=Saccharopolyspora antimicrobica OX=455193 GN=SAMN05421805_10418 PE=3 SV=1	17	2	3	3	269	29.8	5.2	1.12787	0.931392	0.975689	1.01165	0.845217	0.836791	0.797721	0.826576	1.22391	0.0391448
A0A2N3YAG9	Ribosome biogenesis GTPase	A8926_8141	FUNCTION: One of several proteins that assist in the late maturation steps of the functional core of the 30S ribosomal subunit. Helps release RbfA from mature subunits. May play a role in the assembly of ribosomal proteins into the subunit. Circularly permuted GTPase that catalyzes slow GTP hydrolysis, GTPase activity is stimulated by the 30S ribosomal subunit. {ECO:0000256|SAAS:SAAS01207800}.	Ribosome biogenesis GTPase OS=Saccharopolyspora spinosa OX=60894 GN=A8926_8141 PE=4 SV=1	10	1	4	5	336	35.9	5.95	1.06693	1.07391	1.0586	1.06648	0.798588	0.870219	0.9461	0.871636	1.22354	0.0104137
A0A6H1R8H8	ATP-sulfurylase small subunit	FDZ84_19300		ATP-sulfurylase small subunit OS=Saccharopolyspora sp. ASAGF58 OX=2719023 GN=FDZ84_19300 PE=3 SV=1	22	6	6	8	311	35.6	5.53	1.07609	0.986786	0.915528	0.992803	0.857189	0.737967	0.840809	0.811988	1.22268	0.0385959
A0A2N3Y426	Histidine N-alpha-methyltransferase	egtD	FUNCTION: Catalyzes the SAM-dependent triple methylation of the alpha-amino group of histidine to form hercynine, a step in the biosynthesis pathway of ergothioneine. {ECO:0000256|HAMAP-Rule:MF_02037}.	Histidine N-alpha-methyltransferase OS=Saccharopolyspora spinosa OX=60894 GN=egtD PE=3 SV=1	13	2	4	5	323	36.2	5.08	1.04585	1.05977	0.958266	1.02129	0.884999	0.806174	0.819851	0.837008	1.22017	0.00998394
A0A2N3Y9B2	Precorrin-2 C20-methyltransferase /cobalt-factor II C20-methyltransferase	A8926_7689		Precorrin-2 C20-methyltransferase /cobalt-factor II C20-methyltransferase OS=Saccharopolyspora spinosa OX=60894 GN=A8926_7689 PE=3 SV=1	17	1	4	5	245	25.9	4.98	1.00815	1.12451	1.07992	1.07086	0.895558	0.843756	0.893647	0.877653	1.22014	0.00699419
A0A1H2QKA5	1-phosphofructokinase	SAMN05216215_1001131		1-phosphofructokinase OS=Saccharopolyspora shandongensis OX=418495 GN=SAMN05216215_1001131 PE=3 SV=1	22	1	5	10	314	31.6	6.42	1.12092	1.03023	0.90065	1.01727	0.84695	0.848284	0.807026	0.834087	1.21962	0.0486254
A0A6H1R6X4	SDR family NAD(P)-dependent oxidoreductase	FDZ84_12230		SDR family NAD(P)-dependent oxidoreductase OS=Saccharopolyspora sp. ASAGF58 OX=2719023 GN=FDZ84_12230 PE=3 SV=1	46	3	8	15	252	25.8	5.63	1.09424	0.993208	0.985857	1.02443	0.861207	0.838028	0.826772	0.842002	1.21666	0.00743218
A0A6H1R9A6	ATP-binding protein	FDZ84_22520		ATP-binding protein OS=Saccharopolyspora sp. ASAGF58 OX=2719023 GN=FDZ84_22520 PE=4 SV=1	27	11	12	19	640	67.6	5.64	0.986489	1.04934	1.04775	1.02786	0.850029	0.801442	0.884993	0.845488	1.2157	0.00460969
A0A1H6BJM3	Electron transfer flavoprotein alpha subunit apoprotein	SAMN02982929_02641		Electron transfer flavoprotein alpha subunit apoprotein OS=Saccharopolyspora jiangxiensis OX=418522 GN=SAMN02982929_02641 PE=3 SV=1	35	11	11	29	316	31.9	4.97	1.11863	1.00721	0.938259	1.02137	0.830423	0.871581	0.818943	0.840316	1.21546	0.0300323
A0A6H1R6E4	HAD family phosphatase	FDZ84_10645		HAD family phosphatase OS=Saccharopolyspora sp. ASAGF58 OX=2719023 GN=FDZ84_10645 PE=4 SV=1	14	3	3	3	199	22.1	4.88	1.06835	1.03517	1.05931	1.05428	0.881875	0.852455	0.873985	0.869439	1.2126	0.000152842
A0A2N3XTT9	Aldose 1-epimerase	A8926_1633		Aldose 1-epimerase OS=Saccharopolyspora spinosa OX=60894 GN=A8926_1633 PE=4 SV=1	20	1	5	8	306	33	5.45	1.10576	0.982874	1.0389	1.04251	0.852858	0.836463	0.890019	0.85978	1.21253	0.00931949
A0A1H3FBZ2	Zinicin-like metallopeptidase	SAMN05216215_1016134		Zinicin-like metallopeptidase OS=Saccharopolyspora shandongensis OX=418495 GN=SAMN05216215_1016134 PE=4 SV=1	15	1	1	1	113	12.6	4.53	1.04828	1.04059	1.03078	1.03989	0.821888	0.883596	0.868585	0.858023	1.21195	0.000701133
A0A073B1D5	SAM-dependent methyltransferase	GU90_07840		SAM-dependent methyltransferase OS=Saccharopolyspora rectivirgula OX=28042 GN=GU90_07840 PE=4 SV=1	8	1	4	9	566	64.5	5.17	1.11091	0.931187	0.946038	0.996044	0.803194	0.85113	0.811496	0.82194	1.21182	0.0428956
A0A6H1RGJ9	Hypoxanthine phosphoribosyltransferase	hpt		Hypoxanthine phosphoribosyltransferase OS=Saccharopolyspora sp. ASAGF58 OX=2719023 GN=hpt PE=3 SV=1	51	7	7	18	184	20.2	4.54	1.10582	1.081	1.05385	1.08022	0.890807	0.868043	0.917641	0.892164	1.21079	0.000822119
A4FAJ3	Uncharacterized protein DUF349	SACE_1750		Uncharacterized protein DUF349 OS=Saccharopolyspora erythraea (strain ATCC 11635 / DSM 40517 / JCM 4748 / NBRC 13426 / NCIMB 8594 / NRRL 2338) OX=405948 GN=SACE_1750 PE=4 SV=1	9	1	5	8	440	49.2	6.39	1.10548	0.969633	0.978747	1.01795	0.816041	0.837101	0.869537	0.840893	1.21056	0.0190039
A0A6H1R497	Aldo/keto reductase	FDZ84_09950		Aldo/keto reductase OS=Saccharopolyspora sp. ASAGF58 OX=2719023 GN=FDZ84_09950 PE=4 SV=1	41	9	10	19	276	30	5.17	1.12567	1.00202	0.976011	1.03457	0.857708	0.85139	0.856927	0.855342	1.20954	0.0178623
A0A6H1R0S3	Dihydrolipoyl dehydrogenase	lpdA		Dihydrolipoyl dehydrogenase OS=Saccharopolyspora sp. ASAGF58 OX=2719023 GN=lpdA PE=3 SV=1	45	10	16	35	486	50	5.88	1.07193	1.11317	1.05948	1.08153	0.920062	0.862937	0.903512	0.895504	1.20773	0.00137314
A0A2N3XVE4	Carbon-monoxide dehydrogenase small subunit	A8926_2255		Carbon-monoxide dehydrogenase small subunit OS=Saccharopolyspora spinosa OX=60894 GN=A8926_2255 PE=4 SV=1	49	4	4	7	157	16.7	4.82	1.11251	0.947283	0.939207	0.999666	0.852705	0.827113	0.804076	0.827965	1.20738	0.0419388
A0A4R4UWZ4	CoA transferase subunit B	E1161_00150		CoA transferase subunit B OS=Saccharopolyspora sp. 16K404 OX=2530385 GN=E1161_00150 PE=3 SV=1	16	1	3	10	215	22.1	4.97	1.02981	1.07263	1.01851	1.04031	0.890257	0.783609	0.911908	0.861925	1.20697	0.0142128
A0A2N3Y246	Sporulation-control protein	A8926_4888		Sporulation-control protein OS=Saccharopolyspora spinosa OX=60894 GN=A8926_4888 PE=4 SV=1	10	1	3	3	327	35.5	5.83	1.07276	1.06885	1.04832	1.06331	0.815034	0.844714	0.985136	0.881628	1.20608	0.0265892
A0A6H1RGG1	BMP family ABC transporter substrate-binding protein	FDZ84_07880		BMP family ABC transporter substrate-binding protein OS=Saccharopolyspora sp. ASAGF58 OX=2719023 GN=FDZ84_07880 PE=3 SV=1	51	4	19	69	364	37.4	5.45	1.046	1.17119	1.18221	1.13313	0.923609	0.928539	0.966611	0.939586	1.20599	0.0133594
A0A2N3XRZ2	RHS repeat-associated protein	A8926_0905		RHS repeat-associated protein OS=Saccharopolyspora spinosa OX=60894 GN=A8926_0905 PE=4 SV=1	8	5	9	12	1618	176.4	5.53	1.09687	0.982974	0.944425	1.00809	0.841985	0.823493	0.846905	0.837461	1.20374	0.0211278
A0A6H1R2I3	NAD(P)H-quinone dehydrogenase	FDZ84_07580		NAD(P)H-quinone dehydrogenase OS=Saccharopolyspora sp. ASAGF58 OX=2719023 GN=FDZ84_07580 PE=3 SV=1	28	5	10	19	467	49.2	5.83	1.13001	0.994037	0.995978	1.04001	0.899567	0.849311	0.844206	0.864361	1.20321	0.0221006
A0A6H1R1V3	Sugar ABC transporter ATP-binding protein	FDZ84_06070		Sugar ABC transporter ATP-binding protein OS=Saccharopolyspora sp. ASAGF58 OX=2719023 GN=FDZ84_06070 PE=4 SV=1	6	2	2	2	254	26.7	6.01	1.06662	1.16873	0.989233	1.07486	0.832455	0.901115	0.946957	0.893509	1.20297	0.042455
A0A1H3FA64	Phosphomannomutase	SAMN05216215_1016136		Phosphomannomutase OS=Saccharopolyspora shandongensis OX=418495 GN=SAMN05216215_1016136 PE=3 SV=1	22	2	9	25	449	47.5	4.93	1.08799	1.16065	1.09689	1.11518	0.965417	0.902271	0.91764	0.928443	1.20112	0.00328882
A0A6H1R336	ABC transporter ATP-binding protein	FDZ84_04025		ABC transporter ATP-binding protein OS=Saccharopolyspora sp. ASAGF58 OX=2719023 GN=FDZ84_04025 PE=4 SV=1	20	5	5	5	314	33.1	5.53	1.06393	1.03885	1.03797	1.04692	0.863311	0.851686	0.900148	0.871715	1.20099	0.000489386
A0A6H1R0C3	Riboflavin biosynthesis protein RibBA	ribBA		Riboflavin biosynthesis protein RibBA OS=Saccharopolyspora sp. ASAGF58 OX=2719023 GN=ribBA PE=3 SV=1	21	2	8	15	432	46.9	5.08	0.993589	0.902955	0.871633	0.922726	1.10764	1.10421	1.11427	1.10871	0.832253	0.00713244
A0A6H1RFC9	Methyltransferase domain-containing protein	FDZ84_36990		Methyltransferase domain-containing protein OS=Saccharopolyspora sp. ASAGF58 OX=2719023 GN=FDZ84_36990 PE=3 SV=1	16	4	4	9	262	28.3	5.39	0.998572	0.887368	0.857953	0.914631	1.08976	1.17822	1.03069	1.09956	0.831819	0.0379525
A0A6H1RAB5	Histidine triad nucleotide-binding protein	FDZ84_19350		Histidine triad nucleotide-binding protein OS=Saccharopolyspora sp. ASAGF58 OX=2719023 GN=FDZ84_19350 PE=4 SV=1	26	1	3	5	121	13.3	5.81	0.938199	0.961556	1.03266	0.97747	1.08244	1.22963	1.22204	1.17804	0.829745	0.0226683
A0A2N3Y0B7	DNA-binding MarR family transcriptional regulator	A8926_4186		DNA-binding MarR family transcriptional regulator OS=Saccharopolyspora spinosa OX=60894 GN=A8926_4186 PE=4 SV=1	33	4	4	4	169	18.7	6.64	0.992038	0.905855	0.906479	0.934791	1.05005	1.16832	1.16249	1.12696	0.829484	0.0160448
A0A1I5KY78	Transcriptional regulator PadR-like family protein	SAMN05421805_12863		Transcriptional regulator PadR-like family protein OS=Saccharopolyspora antimicrobica OX=455193 GN=SAMN05421805_12863 PE=4 SV=1	5	1	1	2	192	21.6	6.35	0.979973	0.970899	0.952891	0.967921	1.14514	1.1721	1.18374	1.16699	0.829413	0.000139235
Q93EK2	Putative TDP-4-keto-6-deoxyglucose 3,5 epimerase	epi		Putative TDP-4-keto-6-deoxyglucose 3,5 epimerase OS=Saccharopolyspora spinosa OX=60894 GN=epi PE=3 SV=1	15	2	3	7	202	22.1	4.89	0.860589	1.0713	1.05051	0.994132	1.21216	1.17887	1.20667	1.19923	0.828974	0.0390166
A0A426JY48	Transcriptional regulator	EIL87_07570		Transcriptional regulator OS=Saccharopolyspora sp. H219 OX=2492662 GN=EIL87_07570 PE=4 SV=1	10	1	2	2	273	28.5	6.86	0.929436	1.02277	1.04444	0.99888	1.20969	1.26982	1.14678	1.20876	0.826365	0.0137823
A0A2N3Y547	2-polyprenyl-6-methoxyphenol hydroxylase-like FAD-dependent oxidoreductase	A8926_6084		2-polyprenyl-6-methoxyphenol hydroxylase-like FAD-dependent oxidoreductase OS=Saccharopolyspora spinosa OX=60894 GN=A8926_6084 PE=4 SV=1	2	1	1	1	384	41.3	6.35	0.848794	0.988283	0.888006	0.908361	1.15799	1.0698	1.07066	1.09949	0.826168	0.0197384
A0A1H3BZI3	30S ribosomal protein S11	rpsK	FUNCTION: Located on the platform of the 30S subunit, it bridges several disparate RNA helices of the 16S rRNA. Forms part of the Shine-Dalgarno cleft in the 70S ribosome. {ECO:0000256|HAMAP-Rule:MF_01310}.	30S ribosomal protein S11 OS=Saccharopolyspora shandongensis OX=418495 GN=rpsK PE=3 SV=1	25	5	5	28	134	14.3	11.27	0.995188	0.986983	0.902574	0.961582	1.18735	1.11312	1.19216	1.16421	0.825954	0.00660935
A0A1H3U139	Transcriptional regulator, TetR family	SAMN05216215_110010		Transcriptional regulator, TetR family OS=Saccharopolyspora shandongensis OX=418495 GN=SAMN05216215_110010 PE=4 SV=1	14	2	2	2	154	17.3	6.54	0.875888	1.08306	1.06142	1.00679	1.20296	1.20641	1.25225	1.22054	0.824872	0.0341803
A0A1H6BYF1	Uncharacterized protein	SAMN02982929_02951		Uncharacterized protein OS=Saccharopolyspora jiangxiensis OX=418522 GN=SAMN02982929_02951 PE=4 SV=1	8	2	3	3	272	28.1	10.26	0.905813	1.0144	0.926088	0.948766	1.13293	1.22388	1.09559	1.1508	0.82444	0.0162504
A0A6H1R2Y0	Malate synthase	aceB		Malate synthase OS=Saccharopolyspora sp. ASAGF58 OX=2719023 GN=aceB PE=3 SV=1	32	5	19	48	530	58.9	5.48	0.915992	0.992267	1.02693	0.978396	1.26758	1.13766	1.15617	1.18714	0.824164	0.0160984
A0A1H3DM99	Dyp-type peroxidase family	SAMN05216215_1013167		Dyp-type peroxidase family OS=Saccharopolyspora shandongensis OX=418495 GN=SAMN05216215_1013167 PE=4 SV=1	17	5	5	6	450	49	6.42	0.914478	0.939183	0.949141	0.934267	1.13634	1.20137	1.07675	1.13815	0.820864	0.00551875
A0A6H1R434	Dihydroxy-acid dehydratase	ilvD		Dihydroxy-acid dehydratase OS=Saccharopolyspora sp. ASAGF58 OX=2719023 GN=ilvD PE=3 SV=1	31	10	16	33	614	64.8	5.63	0.876669	1.0844	1.03079	0.997286	1.21496	1.23376	1.19699	1.21524	0.820652	0.0260367
A0A1I6ST00	(2R,3S)-2-methylisocitrate dehydratase	SAMN05660874_03390		(2R,3S)-2-methylisocitrate dehydratase OS=Saccharopolyspora flava OX=95161 GN=SAMN05660874_03390 PE=3 SV=1	23	1	18	64	932	100.9	4.93	1.01489	0.900742	0.857802	0.924477	1.11978	1.13069	1.1307	1.12706	0.820257	0.0125579
A0A1H2YZC5	DNA-binding transcriptional regulator, XRE-family HTH domain	SAMN05216215_1007218		DNA-binding transcriptional regulator, XRE-family HTH domain OS=Saccharopolyspora shandongensis OX=418495 GN=SAMN05216215_1007218 PE=4 SV=1	6	1	1	1	255	28	5.67	0.996892	0.901486	0.86019	0.919523	1.04255	1.11949	1.20216	1.1214	0.819978	0.0301832
A0A6H1REY5	Aldehyde dehydrogenase	FDZ84_30600		Aldehyde dehydrogenase OS=Saccharopolyspora sp. ASAGF58 OX=2719023 GN=FDZ84_30600 PE=3 SV=1	12	5	5	5	513	52.4	5.71	0.886208	0.996475	1.07307	0.98525	1.22198	1.19271	1.1909	1.20186	0.819769	0.017147
A0A6H1RBF3	ABC transporter substrate-binding protein	FDZ84_22650		ABC transporter substrate-binding protein OS=Saccharopolyspora sp. ASAGF58 OX=2719023 GN=FDZ84_22650 PE=4 SV=1	24	8	8	17	369	39.1	6.57	0.893739	1.11609	1.02384	1.01122	1.22829	1.23468	1.24329	1.23542	0.818527	0.0256246
A0A1I5LZ32	Ribosome-associated heat shock protein Hsp15	SAMN05421805_13434		Ribosome-associated heat shock protein Hsp15 OS=Saccharopolyspora antimicrobica OX=455193 GN=SAMN05421805_13434 PE=3 SV=1	8	1	1	1	121	13.5	11.46	1.00606	0.976268	0.945208	0.975846	1.09622	1.28174	1.20168	1.19321	0.817831	0.0183687
A0A6H1RGC2	IS630 family transposase	FDZ84_37670		IS630 family transposase OS=Saccharopolyspora sp. ASAGF58 OX=2719023 GN=FDZ84_37670 PE=4 SV=1	4	1	1	1	262	28.9	9.38	0.952523	0.982692	1.02335	0.986187	1.15924	1.21663	1.24615	1.20734	0.816825	0.0025053
A0A6H1RDS0	NAD-dependent succinate-semialdehyde dehydrogenase	FDZ84_31655		NAD-dependent succinate-semialdehyde dehydrogenase OS=Saccharopolyspora sp. ASAGF58 OX=2719023 GN=FDZ84_31655 PE=3 SV=1	40	7	16	41	493	52.7	5.27	0.87567	1.15204	1.02687	1.01819	1.21873	1.27296	1.24817	1.24662	0.816765	0.048542
A0A6H1R4L8	N5-carboxyaminoimidazole ribonucleotide synthase	purK		N5-carboxyaminoimidazole ribonucleotide synthase OS=Saccharopolyspora sp. ASAGF58 OX=2719023 GN=purK PE=3 SV=1	23	6	6	13	394	42.4	6	0.976252	1.00677	1.02134	1.00145	1.18687	1.26848	1.2302	1.22852	0.815173	0.00110348
A0A6H1RD87	MarR family transcriptional regulator	FDZ84_32470		MarR family transcriptional regulator OS=Saccharopolyspora sp. ASAGF58 OX=2719023 GN=FDZ84_32470 PE=4 SV=1	17	2	2	2	144	15.6	8.03	0.974579	1.02003	0.948149	0.980918	1.18555	1.30088	1.12415	1.20353	0.815037	0.0163642
A0A2N3XWU5	Putative glutathione S-transferase	A8926_2781		Putative glutathione S-transferase OS=Saccharopolyspora spinosa OX=60894 GN=A8926_2781 PE=4 SV=1	24	1	6	19	325	36.6	5.95	0.903348	0.878451	0.95568	0.912493	1.14644	1.14029	1.08283	1.12319	0.812414	0.00229394
Q4JHR0	BusI	busI		BusI OS=Saccharopolyspora pogona OX=333966 GN=busI PE=4 SV=1	56	21	21	50	395	43.6	5.83	1.03395	0.85633	0.8181	0.902793	1.11857	1.14354	1.07928	1.1138	0.810554	0.0378617
A0A2N3Y576	Uncharacterized protein	A8926_6109		Uncharacterized protein OS=Saccharopolyspora spinosa OX=60894 GN=A8926_6109 PE=4 SV=1	0	1	1	1	5248	557.1	5.2	0.984623	0.925497	0.847736	0.919286	1.1275	1.14817	1.14362	1.13976	0.806558	0.00534929
A0A6H1RIJ3	D-2-hydroxyacid dehydrogenase	FDZ84_31680		D-2-hydroxyacid dehydrogenase OS=Saccharopolyspora sp. ASAGF58 OX=2719023 GN=FDZ84_31680 PE=3 SV=1	11	1	4	6	324	35	5.74	0.941933	0.99664	1.027	0.988524	1.23171	1.27989	1.17127	1.22762	0.805236	0.0039674
A0A4R4YR99	NAD(P)/FAD-dependent oxidoreductase	E1288_23920		NAD(P)/FAD-dependent oxidoreductase OS=Saccharopolyspora sp. 7K502 OX=2530387 GN=E1288_23920 PE=4 SV=1	40	1	13	34	440	48	7.93	1.02872	0.885305	0.907671	0.940565	1.14587	1.2079	1.15251	1.16876	0.804756	0.00940378
A0A6H1RDM1	D-malate dehydrogenase [decarboxylating]	FDZ84_33405		D-malate dehydrogenase [decarboxylating] OS=Saccharopolyspora sp. ASAGF58 OX=2719023 GN=FDZ84_33405 PE=3 SV=1	18	2	5	5	355	38.8	5.12	0.966164	0.960643	0.884087	0.936965	1.11649	1.20719	1.17247	1.16539	0.803994	0.00364163
A4FG96	Assimilatory nitrate reductase catalytic subunit	SACE_3800		Assimilatory nitrate reductase catalytic subunit OS=Saccharopolyspora erythraea (strain ATCC 11635 / DSM 40517 / JCM 4748 / NBRC 13426 / NCIMB 8594 / NRRL 2338) OX=405948 GN=SACE_3800 PE=4 SV=1	7	2	4	6	689	73.7	6.87	0.961114	1.01425	0.970212	0.981857	1.17067	1.29825	1.20353	1.22415	0.802072	0.00433292
A0A1H2XQ89	Ring-1,2-phenylacetyl-CoA epoxidase subunit PaaB	SAMN05216215_1006168		Ring-1,2-phenylacetyl-CoA epoxidase subunit PaaB OS=Saccharopolyspora shandongensis OX=418495 GN=SAMN05216215_1006168 PE=4 SV=1	10	1	1	5	103	11.6	7.15	0.878551	1.00746	1.0596	0.981871	1.18364	1.26313	1.22856	1.22511	0.801454	0.0141868
A0A561V9I2	Transketolase	FHU35_11887	FUNCTION: Catalyzes the transfer of a two-carbon ketol group from a ketose donor to an aldose acceptor, via a covalent intermediate with the cofactor thiamine pyrophosphate. {ECO:0000256|RuleBase:RU004996}.	Transketolase OS=Saccharopolyspora dendranthemae OX=1181886 GN=FHU35_11887 PE=3 SV=1	10	1	4	10	698	74.6	5.19	0.97959	0.909325	0.85775	0.915555	1.19145	1.03562	1.20576	1.14428	0.800115	0.0243867
A0A2N3Y5B3	Putative cold-shock DNA-binding protein	A8926_6169		Putative cold-shock DNA-binding protein OS=Saccharopolyspora spinosa OX=60894 GN=A8926_6169 PE=4 SV=1	36	4	4	9	138	14.8	4.94	0.955476	0.966087	0.886424	0.935996	1.12469	1.22473	1.16019	1.16987	0.800086	0.00370586
A0A2N3Y2B3	DNA-binding MarR family transcriptional regulator	A8926_5001		DNA-binding MarR family transcriptional regulator OS=Saccharopolyspora spinosa OX=60894 GN=A8926_5001 PE=4 SV=1	10	1	1	1	144	15.5	8.35	0.985128	0.807786	0.944058	0.912324	1.18803	1.1542	1.0839	1.14204	0.798853	0.0204715
A0A6H1RE52	Lipoate--protein ligase family protein	FDZ84_32300		Lipoate--protein ligase family protein OS=Saccharopolyspora sp. ASAGF58 OX=2719023 GN=FDZ84_32300 PE=4 SV=1	24	2	5	7	248	26.5	5.86	0.973098	0.90402	0.889143	0.922087	1.12304	1.13541	1.20917	1.15588	0.797738	0.00330873
A0A2N3Y7J4	Uncharacterized protein	A8926_7055		Uncharacterized protein OS=Saccharopolyspora spinosa OX=60894 GN=A8926_7055 PE=4 SV=1	23	6	6	11	281	31.1	4.63	0.95683	0.961586	0.945526	0.954647	1.20916	1.14319	1.23997	1.19744	0.797239	0.00110485
A0A6H1RFR7	Lysine N(6)-hydroxylase/L-ornithine N(5)-oxygenase family protein	FDZ84_36295		Lysine N(6)-hydroxylase/L-ornithine N(5)-oxygenase family protein OS=Saccharopolyspora sp. ASAGF58 OX=2719023 GN=FDZ84_36295 PE=4 SV=1	28	9	9	25	409	44.6	7.66	0.909267	0.979546	1.02855	0.972455	1.24524	1.33127	1.08707	1.22119	0.796315	0.0351583
A0A2N3Y506	Geranylgeranyl diphosphate synthase type I	A8926_6054		Geranylgeranyl diphosphate synthase type I OS=Saccharopolyspora spinosa OX=60894 GN=A8926_6054 PE=3 SV=1	4	1	1	1	361	39	5.74	0.899386	1.01679	1.01742	0.977864	1.24401	1.29664	1.14716	1.22927	0.795484	0.012885
A0A1I6TTI6	Protein-tyrosine phosphatase	SAMN05660874_04214		Protein-tyrosine phosphatase OS=Saccharopolyspora flava OX=95161 GN=SAMN05660874_04214 PE=3 SV=1	19	1	1	1	136	14.8	4.81	0.891909	1.01348	0.953941	0.953111	1.14945	1.13759	1.30759	1.19821	0.795447	0.0196652
A0A4R5BWM2	Transcriptional regulator WhiB	whiB	FUNCTION: Acts as a transcriptional regulator. Probably redox-responsive. The apo- but not holo-form probably binds DNA. {ECO:0000256|HAMAP-Rule:MF_01479}.	Transcriptional regulator WhiB OS=Saccharopolyspora sp. 5K548 OX=2530386 GN=whiB PE=3 SV=1	35	2	2	5	101	11.3	8.84	0.916574	0.912555	0.866989	0.898706	1.08259	1.2574	1.05012	1.13004	0.79529	0.0251484
A0A2N3Y0S5	GntR family transcriptional regulator	A8926_4354		GntR family transcriptional regulator OS=Saccharopolyspora spinosa OX=60894 GN=A8926_4354 PE=4 SV=1	4	1	1	2	237	26.4	5.62	0.931821	0.91659	0.812781	0.887064	1.17651	1.08637	1.101	1.1213	0.791107	0.00739605
A0A6H1R0R4	Dienelactone hydrolase family protein	FDZ84_01025		Dienelactone hydrolase family protein OS=Saccharopolyspora sp. ASAGF58 OX=2719023 GN=FDZ84_01025 PE=4 SV=1	20	4	4	5	241	25.7	6.6	0.871756	1.08666	1.09816	1.01886	1.17663	1.35577	1.33248	1.2883	0.790858	0.0437565
A0A1H3G7G3	Helix-turn-helix domain-containing protein	SAMN05216215_101848		Helix-turn-helix domain-containing protein OS=Saccharopolyspora shandongensis OX=418495 GN=SAMN05216215_101848 PE=4 SV=1	5	2	2	3	291	32.6	7.53	1.01516	0.943861	0.858843	0.939288	1.16955	1.28683	1.10962	1.18867	0.790202	0.022388
A0A4R4Y3E3	Fructose-bisphosphate aldolase class I	E1288_40595		Fructose-bisphosphate aldolase class I OS=Saccharopolyspora sp. 7K502 OX=2530387 GN=E1288_40595 PE=3 SV=1	18	5	6	11	330	35	5.57	0.852583	0.967801	0.967264	0.929216	1.18604	1.22726	1.12035	1.17789	0.788885	0.00729753
A0A2N3XYQ1	Pimeloyl-ACP methyl ester carboxylesterase	A8926_3514		Pimeloyl-ACP methyl ester carboxylesterase OS=Saccharopolyspora spinosa OX=60894 GN=A8926_3514 PE=4 SV=1	9	1	3	7	272	30.2	5.72	0.92232	0.885634	0.853267	0.887074	1.08303	1.13578	1.16339	1.1274	0.786831	0.00147025
A0A2N3Y8L6	Uncharacterized protein DUF3558	A8926_7438		Uncharacterized protein DUF3558 OS=Saccharopolyspora spinosa OX=60894 GN=A8926_7438 PE=4 SV=1	9	2	2	5	181	18.5	5.19	0.967562	1.06054	1.09636	1.04148	1.32466	1.33815	1.31871	1.32717	0.784741	0.00181431
A0A6H1RB45	Alpha/beta hydrolase	FDZ84_25525		Alpha/beta hydrolase OS=Saccharopolyspora sp. ASAGF58 OX=2719023 GN=FDZ84_25525 PE=4 SV=1	21	5	5	6	380	40.7	5.88	0.953398	0.858507	0.908738	0.906881	1.23763	1.11884	1.11235	1.15628	0.784311	0.00707716
A0A4R4Y6T3	Arginine--tRNA ligase	argS		Arginine--tRNA ligase OS=Saccharopolyspora sp. 7K502 OX=2530387 GN=argS PE=3 SV=1	32	1	15	27	553	59.6	5.11	0.997928	0.863499	0.849651	0.903693	1.10956	1.2228	1.12433	1.15223	0.784298	0.0136794
A0A2N3Y7H3	Uncharacterized protein	A8926_7030		Uncharacterized protein OS=Saccharopolyspora spinosa OX=60894 GN=A8926_7030 PE=4 SV=1	14	1	1	1	66	7.7	12	0.994552	0.950713	0.860423	0.935229	1.09282	1.27567	1.21218	1.19356	0.783564	0.0178366
A0A6H1R5D9	Fumarylacetoacetase	FDZ84_12515		Fumarylacetoacetase OS=Saccharopolyspora sp. ASAGF58 OX=2719023 GN=FDZ84_12515 PE=4 SV=1	16	6	6	7	401	43.2	5.76	0.896911	0.910807	0.92726	0.911659	1.09112	1.26228	1.13986	1.16442	0.782929	0.0080879
A0A2N3Y379	Oxepin-CoA hydrolase/3-oxo-5,6-dehydrosuberyl-CoA semialdehyde dehydrogenase	A8926_5333		Oxepin-CoA hydrolase/3-oxo-5,6-dehydrosuberyl-CoA semialdehyde dehydrogenase OS=Saccharopolyspora spinosa OX=60894 GN=A8926_5333 PE=3 SV=1	38	3	22	78	680	72	6.07	0.98179	0.923813	0.892456	0.932687	1.17292	1.2092	1.1925	1.19154	0.782757	0.000781083
A0A6H1R256	PucR family transcriptional regulator	FDZ84_01450		PucR family transcriptional regulator OS=Saccharopolyspora sp. ASAGF58 OX=2719023 GN=FDZ84_01450 PE=4 SV=1	11	3	5	10	505	54.1	6.49	1.05977	0.810272	0.809977	0.89334	1.18105	1.11929	1.13247	1.14427	0.780707	0.0423262
A0A6H1RH19	Uncharacterized protein	FDZ84_36090		Uncharacterized protein OS=Saccharopolyspora sp. ASAGF58 OX=2719023 GN=FDZ84_36090 PE=4 SV=1	27	7	7	16	271	30	5.1	0.923118	0.932476	0.908567	0.921387	1.15228	1.24939	1.14062	1.18076	0.780331	0.00180263
A0A2N3Y595	Uncharacterized protein	A8926_6129		Uncharacterized protein OS=Saccharopolyspora spinosa OX=60894 GN=A8926_6129 PE=4 SV=1	0	2	2	2	12058	1293.6	5.07	1.00696	0.839959	0.953042	0.933321	1.149	1.21564	1.22457	1.19641	0.780104	0.00857615
A0A2N3Y2T2	Fumarylacetoacetase	A8926_5083		Fumarylacetoacetase OS=Saccharopolyspora spinosa OX=60894 GN=A8926_5083 PE=4 SV=1	13	1	4	6	391	42.1	5.06	0.822761	0.934013	0.999622	0.918799	1.25773	1.15956	1.11639	1.1779	0.780035	0.0175392
A0A6H1RC10	(2Fe-2S)-binding protein	FDZ84_23995		(2Fe-2S)-binding protein OS=Saccharopolyspora sp. ASAGF58 OX=2719023 GN=FDZ84_23995 PE=4 SV=1	5	1	1	1	158	17.2	6.27	0.939402	0.946546	0.925863	0.937271	1.1034	1.30389	1.19832	1.20187	0.779846	0.0104599
A0A2N3XRQ1	MerR family transcriptional regulator/heat shock protein HspR	A8926_0789		MerR family transcriptional regulator/heat shock protein HspR OS=Saccharopolyspora spinosa OX=60894 GN=A8926_0789 PE=4 SV=1	16	2	2	5	150	16.4	9.23	0.836809	0.986197	1.13294	0.985316	1.35105	1.19402	1.25205	1.26571	0.778471	0.0445381
A0A2N3XZB2	Sarcosine oxidase	A8926_3805		Sarcosine oxidase OS=Saccharopolyspora spinosa OX=60894 GN=A8926_3805 PE=4 SV=1	10	4	4	4	391	41.9	6.67	0.8953	0.980597	1.02784	0.967912	1.14172	1.37297	1.22539	1.24669	0.776383	0.023229
A0A2N3Y533	Helix-turn-helix protein	A8926_6093		Helix-turn-helix protein OS=Saccharopolyspora spinosa OX=60894 GN=A8926_6093 PE=4 SV=1	19	6	6	16	296	33.1	8.41	1.06115	0.851932	0.789622	0.900899	1.16402	1.20857	1.10855	1.16038	0.776382	0.0407244
A0A2N3XSX5	NADPH-dependent ferric siderophore reductase	A8926_1332		NADPH-dependent ferric siderophore reductase OS=Saccharopolyspora spinosa OX=60894 GN=A8926_1332 PE=4 SV=1	6	1	1	1	261	28.9	5.82	0.785842	0.840864	0.909035	0.845247	1.18009	1.05543	1.03522	1.09025	0.775282	0.0131467
A0A2N3XUN7	Nuclease SbcCD subunit D	sbcD	FUNCTION: SbcCD cleaves DNA hairpin structures. These structures can inhibit DNA replication and are intermediates in certain DNA recombination reactions. The complex acts as a 3'->5' double strand exonuclease that can open hairpins. It also has a 5' single-strand endonuclease activity. {ECO:0000256|RuleBase:RU363069}.	Nuclease SbcCD subunit D OS=Saccharopolyspora spinosa OX=60894 GN=sbcD PE=3 SV=1	8	3	3	6	405	43.7	5.64	0.910636	0.977142	0.984426	0.957401	1.24438	1.17828	1.28584	1.23617	0.774493	0.00205508
A4F8M7	Adenylyltransferase/sulfurtransferase	moeB		Adenylyltransferase/sulfurtransferase OS=Saccharopolyspora erythraea (strain ATCC 11635 / DSM 40517 / JCM 4748 / NBRC 13426 / NCIMB 8594 / NRRL 2338) OX=405948 GN=moeB PE=4 SV=1	28	1	8	16	390	42.3	5.1	0.884148	1.14378	0.965604	0.997843	1.27547	1.19134	1.41193	1.29292	0.771778	0.0419901
A0A5M7C196	NAD-dependent succinate-semialdehyde dehydrogenase	F1721_11040		NAD-dependent succinate-semialdehyde dehydrogenase OS=Saccharopolyspora hirsuta OX=1837 GN=F1721_11040 PE=3 SV=1	6	2	4	8	493	52.7	5.34	0.866578	1.09191	1.05151	1.00333	1.26618	1.41081	1.2245	1.3005	0.7715	0.0293044
A0A6H1RG13	Uncharacterized protein	FDZ84_36880		Uncharacterized protein OS=Saccharopolyspora sp. ASAGF58 OX=2719023 GN=FDZ84_36880 PE=4 SV=1	16	3	3	4	268	29.6	6.07	0.951892	0.992142	0.896581	0.946871	1.11676	1.32685	1.24186	1.22849	0.77076	0.0136645
A0A6H1R203	Carbohydrate kinase	FDZ84_01160		Carbohydrate kinase OS=Saccharopolyspora sp. ASAGF58 OX=2719023 GN=FDZ84_01160 PE=4 SV=1	30	7	11	17	487	51	5.21	0.957308	0.947797	0.888346	0.93115	1.19564	1.22148	1.2078	1.20831	0.770625	0.000264263
A0A2N3Y3M4	IclR family transcriptional regulator	A8926_5514		IclR family transcriptional regulator OS=Saccharopolyspora spinosa OX=60894 GN=A8926_5514 PE=4 SV=1	20	2	4	5	263	28.2	6.3	0.977793	0.874503	0.805761	0.886019	1.12291	1.19959	1.14958	1.15736	0.765551	0.00775937
A0A6H1R9S1	SDR family NAD(P)-dependent oxidoreductase	FDZ84_24270		SDR family NAD(P)-dependent oxidoreductase OS=Saccharopolyspora sp. ASAGF58 OX=2719023 GN=FDZ84_24270 PE=4 SV=1	8	7	16	19	3168	334.8	5.06	1.00921	0.772602	0.77153	0.851114	1.09577	1.19879	1.04101	1.11186	0.765489	0.0465366
A0A5M7BWZ8	Helix-turn-helix domain-containing protein	F1721_11455		Helix-turn-helix domain-containing protein OS=Saccharopolyspora hirsuta OX=1837 GN=F1721_11455 PE=4 SV=1	4	1	1	1	293	32.2	6.19	0.833825	0.928101	0.997509	0.919812	1.15895	1.25376	1.20874	1.20715	0.761971	0.00631264
A0A6H1R819	Glycosyltransferase family 4 protein	FDZ84_15010		Glycosyltransferase family 4 protein OS=Saccharopolyspora sp. ASAGF58 OX=2719023 GN=FDZ84_15010 PE=4 SV=1	4	1	1	1	365	40.8	8.47	0.958238	0.816814	0.755963	0.843672	1.12288	1.05724	1.14575	1.10862	0.761008	0.0155591
A0A6H1RD98	LuxR family transcriptional regulator	FDZ84_27285		LuxR family transcriptional regulator OS=Saccharopolyspora sp. ASAGF58 OX=2719023 GN=FDZ84_27285 PE=4 SV=1	7	5	5	8	774	86	6.54	0.900795	0.947325	0.916095	0.921405	1.18177	1.34255	1.11386	1.21273	0.75978	0.0135715
A0A4R4YYB0	LytR family transcriptional regulator	E1288_16680		LytR family transcriptional regulator OS=Saccharopolyspora sp. 7K502 OX=2530387 GN=E1288_16680 PE=3 SV=1	3	1	1	1	381	40.6	6.55	0.845312	0.978374	1.12646	0.983381	1.38534	1.24253	1.2624	1.29676	0.758339	0.0277434
Q4JHR3	BusF	busF		BusF OS=Saccharopolyspora pogona OX=333966 GN=busF PE=4 SV=1	29	6	6	14	275	29.6	4.98	1.02265	0.804493	0.784697	0.870613	1.16068	1.1684	1.11971	1.1496	0.75732	0.0229656
A0A6H1RBZ1	FadR family transcriptional regulator	FDZ84_23965		FadR family transcriptional regulator OS=Saccharopolyspora sp. ASAGF58 OX=2719023 GN=FDZ84_23965 PE=4 SV=1	24	2	5	11	272	29.6	5.43	0.936341	0.933462	0.906339	0.925381	1.09902	1.36244	1.20721	1.22289	0.756714	0.0181209
Q9ALM4	Acyl transferase domain-containing protein	spnC		Acyl transferase domain-containing protein OS=Saccharopolyspora spinosa OX=60894 GN=spnC PE=1 SV=1	6	4	13	15	3170	334.7	5.15	0.91645	0.914725	0.896882	0.909353	1.19566	1.30309	1.10831	1.20235	0.756311	0.00665284
A0A6H1RAB4	Aminotransferase class I/II-fold pyridoxal phosphate-dependent enzyme	FDZ84_25750		Aminotransferase class I/II-fold pyridoxal phosphate-dependent enzyme OS=Saccharopolyspora sp. ASAGF58 OX=2719023 GN=FDZ84_25750 PE=3 SV=1	2	1	1	1	409	43.6	5.68	0.868805	0.944178	0.98293	0.931971	1.25985	1.20196	1.23945	1.23375	0.755397	0.00130101
A0A6H1RFN4	PucR family transcriptional regulator	FDZ84_32850		PucR family transcriptional regulator OS=Saccharopolyspora sp. ASAGF58 OX=2719023 GN=FDZ84_32850 PE=4 SV=1	4	3	3	3	558	60.5	7.17	0.959703	0.905258	0.843537	0.902833	1.10515	1.38473	1.09827	1.19605	0.754845	0.0429066
A0A6H1R3I8	Response regulator transcription factor	FDZ84_08350		Response regulator transcription factor OS=Saccharopolyspora sp. ASAGF58 OX=2719023 GN=FDZ84_08350 PE=4 SV=1	17	4	4	8	231	25.1	5.39	0.858438	1.02494	1.03459	0.972656	1.36812	1.26219	1.24407	1.29146	0.753145	0.00989541
A0A073B5U5	Uncharacterized protein	GU90_17820		Uncharacterized protein OS=Saccharopolyspora rectivirgula OX=28042 GN=GU90_17820 PE=4 SV=1	2	1	1	1	412	41.3	4.98	0.903785	0.948702	0.909566	0.920684	1.17642	1.23955	1.25188	1.22262	0.753045	0.000379955
A0A2N3XTA5	LacI family transcriptional regulator	A8926_1498		LacI family transcriptional regulator OS=Saccharopolyspora spinosa OX=60894 GN=A8926_1498 PE=4 SV=1	42	13	13	28	366	39.4	6.89	0.958555	0.860611	0.887157	0.902108	1.1878	1.30944	1.09774	1.19833	0.752805	0.0120701
A0A6H1R807	Helix-turn-helix transcriptional regulator	FDZ84_19430		Helix-turn-helix transcriptional regulator OS=Saccharopolyspora sp. ASAGF58 OX=2719023 GN=FDZ84_19430 PE=4 SV=1	37	5	5	9	154	16.5	6.68	0.832821	1.06713	0.990745	0.963564	1.37912	1.21197	1.26054	1.28387	0.750512	0.0196278
A0A6H1R7A8	Pyruvate dehydrogenase	FDZ84_17780		Pyruvate dehydrogenase OS=Saccharopolyspora sp. ASAGF58 OX=2719023 GN=FDZ84_17780 PE=3 SV=1	25	8	15	26	577	61.8	6	1.00714	0.834362	0.796398	0.879301	1.1403	1.28094	1.09367	1.17163	0.750491	0.0271702
A0A2N3Y7Q2	Proteasome accessory factor C	A8926_7031		Proteasome accessory factor C OS=Saccharopolyspora spinosa OX=60894 GN=A8926_7031 PE=4 SV=1	8	1	2	3	323	35.6	5.43	0.947856	0.738753	0.970011	0.88554	1.08766	1.33168	1.12219	1.18051	0.750134	0.0497047
A0A4R4Y2P3	Uncharacterized protein	E1288_40095		Uncharacterized protein OS=Saccharopolyspora sp. 7K502 OX=2530387 GN=E1288_40095 PE=4 SV=1	7	3	3	5	499	53.9	5.8	1.01683	0.743829	0.742743	0.834466	1.16782	1.07404	1.09968	1.11385	0.749173	0.0428479
A0A2N3Y3I8	RimJ/RimL family protein N-acetyltransferase	A8926_5469		RimJ/RimL family protein N-acetyltransferase OS=Saccharopolyspora spinosa OX=60894 GN=A8926_5469 PE=4 SV=1	15	3	3	4	188	20.9	4.79	0.817382	1.136	1.09472	1.01603	1.34617	1.39701	1.32759	1.35692	0.748778	0.028928
A0A6H1R4W9	UDP-glucose 6-dehydrogenase	FDZ84_12240		UDP-glucose 6-dehydrogenase OS=Saccharopolyspora sp. ASAGF58 OX=2719023 GN=FDZ84_12240 PE=3 SV=1	15	6	6	7	436	45.9	4.91	0.993772	0.825536	0.880498	0.899936	1.16453	1.2575	1.18656	1.20286	0.748161	0.00599687
A0A2N3Y191	NAD(P)H dehydrogenase (Quinone)	A8926_4516		NAD(P)H dehydrogenase (Quinone) OS=Saccharopolyspora spinosa OX=60894 GN=A8926_4516 PE=4 SV=1	16	4	4	8	294	30.6	5.15	0.769206	1.08897	1.08406	0.980745	1.30664	1.33514	1.29411	1.31196	0.747539	0.035843
A0A6H1RDH8	Fumarylacetoacetase	fahA		Fumarylacetoacetase OS=Saccharopolyspora sp. ASAGF58 OX=2719023 GN=fahA PE=4 SV=1	15	3	6	8	390	41.9	5.01	0.858538	1.07271	1.04791	0.993052	1.33793	1.3291	1.31963	1.32889	0.74728	0.00776023
A0A1H2WCA7	Pyruvate carboxylase	SAMN05216215_1005122	FUNCTION: Catalyzes a 2-step reaction, involving the ATP-dependent carboxylation of the covalently attached biotin in the first step and the transfer of the carboxyl group to pyruvate in the second. {ECO:0000256|PIRNR:PIRNR001594}.	Pyruvate carboxylase OS=Saccharopolyspora shandongensis OX=418495 GN=SAMN05216215_1005122 PE=4 SV=1	31	1	31	67	1125	121.3	5.6	1.0041	0.788328	0.697344	0.829924	1.1708	1.12344	1.04728	1.11384	0.745101	0.0440097
A0A4R4W9R4	Fructose-bisphosphate aldolase class I	E1181_01950		Fructose-bisphosphate aldolase class I OS=Saccharopolyspora sp. 16K309 OX=2530384 GN=E1181_01950 PE=3 SV=1	6	1	2	4	325	34.7	5.26	0.729646	1.10769	1.02972	0.955685	1.30083	1.2912	1.25788	1.2833	0.744706	0.047585
A0A5M7BP73	UDP-N-acetylmuramoyl-tripeptide--D-alanyl-D-alanine ligase	murF	FUNCTION: Involved in cell wall formation. Catalyzes the final step in the synthesis of UDP-N-acetylmuramoyl-pentapeptide, the precursor of murein. {ECO:0000256|HAMAP-Rule:MF_02019, ECO:0000256|RuleBase:RU004136}.	UDP-N-acetylmuramoyl-tripeptide--D-alanyl-D-alanine ligase OS=Saccharopolyspora hirsuta OX=1837 GN=murF PE=3 SV=1	11	2	3	7	486	50.3	5.33	0.924933	0.924434	0.923966	0.924445	1.12628	1.2899	1.31933	1.24517	0.742424	0.00592071
A0A6H1RDA6	Uncharacterized protein	FDZ84_31625		Uncharacterized protein OS=Saccharopolyspora sp. ASAGF58 OX=2719023 GN=FDZ84_31625 PE=4 SV=1	39	3	3	8	134	14	7.05	0.849325	1.05498	1.02796	0.977422	1.31311	1.33536	1.3086	1.31902	0.741021	0.00629123
A0A2N3Y630	Acyl transferase domain-containing protein	A8926_6427		Acyl transferase domain-containing protein OS=Saccharopolyspora spinosa OX=60894 GN=A8926_6427 PE=4 SV=1	4	4	12	16	4924	516.5	5.16	0.911539	0.884389	0.913398	0.903109	1.20734	1.26372	1.1866	1.21922	0.740727	0.000220926
A0A6H1R8J2	Oxidoreductase	FDZ84_20715		Oxidoreductase OS=Saccharopolyspora sp. ASAGF58 OX=2719023 GN=FDZ84_20715 PE=4 SV=1	26	4	4	4	114	13	11.3	0.865829	0.976571	0.988755	0.943719	1.16281	1.46517	1.2005	1.27616	0.739498	0.0319091
A0A6H1R920	Glutamine synthetase	glnA		Glutamine synthetase OS=Saccharopolyspora sp. ASAGF58 OX=2719023 GN=glnA PE=3 SV=1	40	6	12	36	447	50	5.36	1.04441	0.795381	0.782945	0.874245	1.17229	1.19146	1.19155	1.1851	0.737696	0.0219629
A0A6H1R225	Type II toxin-antitoxin system VapC family toxin	FDZ84_04940		Type II toxin-antitoxin system VapC family toxin OS=Saccharopolyspora sp. ASAGF58 OX=2719023 GN=FDZ84_04940 PE=4 SV=1	69	10	10	25	131	14.1	5.49	1.04922	0.812197	0.802313	0.88791	1.24068	1.24404	1.13037	1.20503	0.736836	0.0234577
A0A6H1R3Y9	SigE family RNA polymerase sigma factor	FDZ84_10745		SigE family RNA polymerase sigma factor OS=Saccharopolyspora sp. ASAGF58 OX=2719023 GN=FDZ84_10745 PE=3 SV=1	9	1	1	2	190	20.9	9.8	0.822527	1.01843	1.10431	0.981755	1.23259	1.46106	1.30562	1.33309	0.736451	0.0305748
A0A2N3XWH9	Pyruvate dehydrogenase E1 component	A8926_2693	FUNCTION: Component of the pyruvate dehydrogenase (PDH) complex, that catalyzes the overall conversion of pyruvate to acetyl-CoA and CO(2). {ECO:0000256|PIRNR:PIRNR000156}.	Pyruvate dehydrogenase E1 component OS=Saccharopolyspora spinosa OX=60894 GN=A8926_2693 PE=4 SV=1	34	1	30	74	922	102.7	6.47	0.857884	0.916589	0.889167	0.88788	1.06747	1.26427	1.29181	1.20785	0.735091	0.0116493
A0A6H1RAW2	Catalase-peroxidase	katG		Catalase-peroxidase OS=Saccharopolyspora sp. ASAGF58 OX=2719023 GN=katG PE=3 SV=1	34	14	20	71	742	80.6	4.89	0.739736	0.652992	0.643961	0.678896	0.875271	0.941978	0.958575	0.925275	0.733724	0.00344605
A0A2N3XVE6	Succinate dehydrogenase / fumarate reductase iron-sulfur subunit	A8926_2261		Succinate dehydrogenase / fumarate reductase iron-sulfur subunit OS=Saccharopolyspora spinosa OX=60894 GN=A8926_2261 PE=3 SV=1	38	1	8	16	247	28.3	6.24	0.968264	0.886053	0.996891	0.950402	1.25513	1.29949	1.33156	1.2954	0.733677	0.000986948
A0A2A9JE78	Release factor glutamine methyltransferase	prmC	FUNCTION: Methylates the class 1 translation termination release factors RF1/PrfA and RF2/PrfB on the glutamine residue of the universally conserved GGQ motif. {ECO:0000256|HAMAP-Rule:MF_02126}.	Release factor glutamine methyltransferase OS=Saccharopolyspora erythraea (strain ATCC 11635 / DSM 40517 / JCM 4748 / NBRC 13426 / NCIMB 8594 / NRRL 2338) OX=405948 GN=prmC PE=3 SV=1	17	1	5	9	298	31.6	6.07	0.866567	0.750953	0.636368	0.751296	1.07826	0.996355	1.00039	1.025	0.73297	0.0187342
A0A6H1RD41	APH(3'') family aminoglycoside O-phosphotransferase	aph(3'')		APH(3'') family aminoglycoside O-phosphotransferase OS=Saccharopolyspora sp. ASAGF58 OX=2719023 GN=aph(3'') PE=3 SV=1	10	3	3	3	272	29.3	4.64	0.894462	0.948818	0.958441	0.933907	1.31541	1.44358	1.06642	1.27514	0.732397	0.0386624
A0A2N3Y5Z2	Rifamycin polyketide synthase module 1/2/3	A8926_6432		Rifamycin polyketide synthase module 1/2/3 OS=Saccharopolyspora spinosa OX=60894 GN=A8926_6432 PE=4 SV=1	2	2	4	6	2595	273.5	5.41	0.749563	0.745293	0.877838	0.790898	1.04184	1.16109	1.04323	1.08205	0.730923	0.00773496
A4FGA7	Aconitate hydratase	acn	FUNCTION: Catalyzes the isomerization of citrate to isocitrate via cis-aconitate. {ECO:0000256|RuleBase:RU361275}.	Aconitate hydratase OS=Saccharopolyspora erythraea (strain ATCC 11635 / DSM 40517 / JCM 4748 / NBRC 13426 / NCIMB 8594 / NRRL 2338) OX=405948 GN=acn PE=3 SV=1	21	1	18	60	937	101.3	5.02	1.00054	0.794839	0.839007	0.878127	1.04618	1.38788	1.18368	1.20592	0.728183	0.0491025
A0A6H1R1T9	P-II family nitrogen regulator	FDZ84_05285		P-II family nitrogen regulator OS=Saccharopolyspora sp. ASAGF58 OX=2719023 GN=FDZ84_05285 PE=3 SV=1	89	12	14	35	112	12.1	5.57	1.06307	0.753211	0.766209	0.860831	1.17588	1.20389	1.17161	1.1838	0.727179	0.0336708
A0A2N3Y2I7	Aryl-alcohol dehydrogenase-like predicted oxidoreductase	A8926_5075		Aryl-alcohol dehydrogenase-like predicted oxidoreductase OS=Saccharopolyspora spinosa OX=60894 GN=A8926_5075 PE=3 SV=1	14	2	5	6	334	36.4	5.29	0.826755	0.992165	1.06907	0.962663	1.3662	1.35665	1.25839	1.32708	0.7254	0.0100918
A0A2N3Y529	AMP-binding enzyme	A8926_6086		AMP-binding enzyme OS=Saccharopolyspora spinosa OX=60894 GN=A8926_6086 PE=4 SV=1	3	1	1	1	355	39	7.03	0.776663	1.11769	0.97025	0.954868	1.37457	1.20084	1.37593	1.31711	0.724969	0.0341425
A0A2N3XYW0	Carbamoyltransferase	A8926_3654		Carbamoyltransferase OS=Saccharopolyspora spinosa OX=60894 GN=A8926_3654 PE=3 SV=1	3	1	2	2	755	81.2	6.67	0.848912	0.896683	0.984292	0.909962	1.22661	1.31659	1.2268	1.25667	0.724108	0.00221914
A0A5Q3QDA9	ATP synthase subunit beta	atpD	FUNCTION: Produces ATP from ADP in the presence of a proton gradient across the membrane. The catalytic sites are hosted primarily by the beta subunits. {ECO:0000256|HAMAP-Rule:MF_01347}.	ATP synthase subunit beta OS=Saccharopolyspora coralli OX=2665642 GN=atpD PE=3 SV=1	32	1	10	42	477	52.2	5.08	1.03604	0.783696	0.756754	0.858829	1.10128	1.27571	1.185	1.18733	0.723326	0.03247
A0A5M7BZ24	SDR family NAD(P)-dependent oxidoreductase	F1721_09050		SDR family NAD(P)-dependent oxidoreductase OS=Saccharopolyspora hirsuta OX=1837 GN=F1721_09050 PE=4 SV=1	1	1	2	3	3383	354.2	5.11	0.922735	0.803122	0.910757	0.878871	1.3137	1.20441	1.13047	1.21619	0.72264	0.00671325
A0A4R4Z1D0	Uncharacterized protein	E1288_15535		Uncharacterized protein OS=Saccharopolyspora sp. 7K502 OX=2530387 GN=E1288_15535 PE=4 SV=1	9	1	1	3	206	21.5	9.41	0.931789	0.998815	1.11202	1.01421	1.29954	1.32354	1.59038	1.40449	0.72212	0.0218342
A0A6H1RB65	Aminotransferase class III-fold pyridoxal phosphate-dependent enzyme	FDZ84_25650		Aminotransferase class III-fold pyridoxal phosphate-dependent enzyme OS=Saccharopolyspora sp. ASAGF58 OX=2719023 GN=FDZ84_25650 PE=3 SV=1	3	1	1	1	439	46.6	5.54	0.922037	1.05173	0.923753	0.965841	1.39159	1.43784	1.19074	1.34005	0.720747	0.0127111
A0A6H1R5F3	Uncharacterized protein	FDZ84_09185		Uncharacterized protein OS=Saccharopolyspora sp. ASAGF58 OX=2719023 GN=FDZ84_09185 PE=4 SV=1	7	1	1	1	110	11.7	5.03	0.859576	0.917661	0.977222	0.918153	1.09551	1.46169	1.26754	1.27491	0.720169	0.0325449
A0A6H1RI67	TetR/AcrR family transcriptional regulator	FDZ84_25575		TetR/AcrR family transcriptional regulator OS=Saccharopolyspora sp. ASAGF58 OX=2719023 GN=FDZ84_25575 PE=4 SV=1	4	1	1	1	185	20.1	7.34	0.96694	0.956091	0.937034	0.953355	1.31639	1.19645	1.46724	1.32669	0.718595	0.00906236
A0A4V2YJM1	Beta-ketoacyl synthase-like protein	E1288_37315		Beta-ketoacyl synthase-like protein OS=Saccharopolyspora sp. 7K502 OX=2530387 GN=E1288_37315 PE=4 SV=1	18	3	3	5	324	33.6	5.15	0.753378	0.955386	0.940416	0.88306	1.22943	1.1962	1.27577	1.2338	0.715725	0.0070503
A0A2N3XWU0	Anthranilate phosphoribosyltransferase	trpD	FUNCTION: Catalyzes the transfer of the phosphoribosyl group of 5-phosphorylribose-1-pyrophosphate (PRPP) to anthranilate to yield N-(5'-phosphoribosyl)-anthranilate (PRA). {ECO:0000256|HAMAP-Rule:MF_00211, ECO:0000256|SAAS:SAAS00083122}.	Anthranilate phosphoribosyltransferase OS=Saccharopolyspora spinosa OX=60894 GN=trpD PE=3 SV=1	22	2	5	9	348	35.5	5.03	1.02347	0.812324	0.786432	0.874076	1.14933	1.32633	1.19515	1.22361	0.714344	0.0190596
A0A6H1RCT2	Uncharacterized protein	FDZ84_31505		Uncharacterized protein OS=Saccharopolyspora sp. ASAGF58 OX=2719023 GN=FDZ84_31505 PE=4 SV=1	32	2	2	2	102	11.6	6.51	0.871052	1.00892	1.0035	0.961156	1.25878	1.38579	1.39376	1.34611	0.714026	0.00358956
A0A6H1REN5	TIGR03086 family protein	FDZ84_35880		TIGR03086 family protein OS=Saccharopolyspora sp. ASAGF58 OX=2719023 GN=FDZ84_35880 PE=4 SV=1	29	4	4	5	186	20.1	4.58	0.828214	1.07993	0.98559	0.964577	1.34425	1.42718	1.29562	1.35568	0.711505	0.00917012
A0A2N3Y193	Histidine ammonia-lyase	A8926_4517		Histidine ammonia-lyase OS=Saccharopolyspora spinosa OX=60894 GN=A8926_4517 PE=4 SV=1	2	1	1	2	549	58.1	6.4	0.82853	0.892369	0.887063	0.869321	1.23879	1.31924	1.11363	1.22389	0.710295	0.00496508
A0A6H1RHN2	Cytochrome P450	FDZ84_32090		Cytochrome P450 OS=Saccharopolyspora sp. ASAGF58 OX=2719023 GN=FDZ84_32090 PE=3 SV=1	12	4	4	4	397	43.6	6.74	0.853824	0.85965	0.849055	0.854177	1.2236	1.33612	1.06288	1.20753	0.707373	0.0112166
A0A6H1RHF7	Thioesterase family protein	FDZ84_36985		Thioesterase family protein OS=Saccharopolyspora sp. ASAGF58 OX=2719023 GN=FDZ84_36985 PE=4 SV=1	8	2	2	2	269	29	5.3	0.712434	1.02549	1.00715	0.915022	1.40153	1.36792	1.11668	1.29537	0.706376	0.0484848
A0A3R8QM12	Citrate synthase	EIL87_15055		Citrate synthase OS=Saccharopolyspora sp. H219 OX=2492662 GN=EIL87_15055 PE=3 SV=1	21	3	11	26	434	48.3	5.86	0.922924	0.705801	0.756989	0.795238	1.04903	1.27118	1.06114	1.12711	0.705552	0.02713
A0A6H1R372	Uncharacterized protein	FDZ84_08730		Uncharacterized protein OS=Saccharopolyspora sp. ASAGF58 OX=2719023 GN=FDZ84_08730 PE=4 SV=1	8	1	1	1	117	12.7	5.9	0.902631	0.912465	0.97797	0.931022	1.47769	1.23517	1.25714	1.32333	0.703543	0.00836811
A0A6H1R313	Ribosome hibernation promoting factor	raiA		Ribosome hibernation promoting factor OS=Saccharopolyspora sp. ASAGF58 OX=2719023 GN=raiA PE=3 SV=1	49	1	9	51	225	25.4	7.24	0.908904	0.948193	0.95964	0.938912	1.26612	1.45042	1.29364	1.33673	0.702396	0.00258943
A0A6H1R491	Uncharacterized protein	FDZ84_11570		Uncharacterized protein OS=Saccharopolyspora sp. ASAGF58 OX=2719023 GN=FDZ84_11570 PE=4 SV=1	14	1	1	2	78	8.7	5.06	1.04144	0.794245	0.764602	0.866762	1.21917	1.21814	1.26586	1.23439	0.702179	0.0145726
A0A6H1RAB0	GMC family oxidoreductase	FDZ84_25655		GMC family oxidoreductase OS=Saccharopolyspora sp. ASAGF58 OX=2719023 GN=FDZ84_25655 PE=3 SV=1	6	3	3	4	502	54.1	6	0.993619	0.772268	0.789537	0.851808	1.26209	1.19729	1.18221	1.21386	0.701735	0.00855119
A0A6H1RFQ4	Aspartate aminotransferase family protein	FDZ84_31650		Aspartate aminotransferase family protein OS=Saccharopolyspora sp. ASAGF58 OX=2719023 GN=FDZ84_31650 PE=3 SV=1	15	7	7	19	418	44.1	6.24	1.02355	0.803058	0.739947	0.855519	1.15893	1.36221	1.13869	1.21994	0.701277	0.0310375
A0A2N3Y2F1	DNA-binding GntR family transcriptional regulator	A8926_5034		DNA-binding GntR family transcriptional regulator OS=Saccharopolyspora spinosa OX=60894 GN=A8926_5034 PE=4 SV=1	18	4	4	5	224	25.3	6.32	0.816951	1.00335	1.03366	0.95132	1.27601	1.36552	1.44322	1.36158	0.698687	0.00787081
A0A2N3Y1W7	Pimeloyl-ACP methyl ester carboxylesterase	A8926_4802		Pimeloyl-ACP methyl ester carboxylesterase OS=Saccharopolyspora spinosa OX=60894 GN=A8926_4802 PE=4 SV=1	13	1	3	4	253	27.2	4.81	0.92891	0.861584	0.930873	0.907122	1.31785	1.33622	1.24279	1.29895	0.69835	0.000428831
A0A6H1RFC8	MarR family transcriptional regulator	FDZ84_32140		MarR family transcriptional regulator OS=Saccharopolyspora sp. ASAGF58 OX=2719023 GN=FDZ84_32140 PE=4 SV=1	14	3	3	4	174	19.7	6.21	0.85735	0.980032	0.914824	0.917402	1.27475	1.34943	1.31862	1.31427	0.698032	0.000670402
A0A6H1RC41	SDR family NAD(P)-dependent oxidoreductase	FDZ84_24275		SDR family NAD(P)-dependent oxidoreductase OS=Saccharopolyspora sp. ASAGF58 OX=2719023 GN=FDZ84_24275 PE=4 SV=1	5	7	15	21	4923	516.5	5.17	0.903332	0.853407	0.82352	0.860087	1.30514	1.24964	1.14174	1.23217	0.698024	0.00221784
A0A2N3XV32	Putative membrane protein	A8926_2088		Putative membrane protein OS=Saccharopolyspora spinosa OX=60894 GN=A8926_2088 PE=4 SV=1	14	1	3	3	175	20.4	6.61	0.815879	1.06851	1.01481	0.966401	1.31116	1.54993	1.2967	1.38593	0.697296	0.0202849
A0A2N3Y296	Fatty-acyl-CoA synthase	A8926_4980		Fatty-acyl-CoA synthase OS=Saccharopolyspora spinosa OX=60894 GN=A8926_4980 PE=4 SV=1	14	1	7	11	541	59	5.19	0.785929	1.10754	1.05227	0.981912	1.38455	1.50193	1.33958	1.40869	0.69704	0.0180858
A0A4R4Z0T4	Nitrite reductase	E1288_16930		Nitrite reductase OS=Saccharopolyspora sp. 7K502 OX=2530387 GN=E1288_16930 PE=4 SV=1	17	1	9	13	691	73.8	7.15	0.958677	0.944615	0.787154	0.896815	1.28979	1.28307	1.30927	1.29404	0.693034	0.00202214
A0A2N3Y3E1	Uncharacterized protein	A8926_5389		Uncharacterized protein OS=Saccharopolyspora spinosa OX=60894 GN=A8926_5389 PE=4 SV=1	23	1	1	1	70	7.6	8.19	0.79527	1.04835	1.05468	0.966097	1.25965	1.63077	1.3011	1.39717	0.691466	0.0411941
A0A6H1RE45	Histidine kinase	FDZ84_33525		Histidine kinase OS=Saccharopolyspora sp. ASAGF58 OX=2719023 GN=FDZ84_33525 PE=4 SV=1	16	5	18	24	1323	143	5.06	0.798055	1.02466	1.01238	0.945031	1.24863	1.60418	1.25058	1.3678	0.690914	0.0385292
A0A2N3XYF3	D-3-phosphoglycerate dehydrogenase	A8926_3452		D-3-phosphoglycerate dehydrogenase OS=Saccharopolyspora spinosa OX=60894 GN=A8926_3452 PE=3 SV=1	24	1	6	9	352	37.1	5.41	0.792363	0.973578	1.14465	0.970198	1.45583	1.33564	1.42732	1.40626	0.689913	0.0156253
A0A1I6RLZ4	KS-AT-KR-ACP domain-containing polyene macrolide polyketide synthase	SAMN05660874_02353		KS-AT-KR-ACP domain-containing polyene macrolide polyketide synthase OS=Saccharopolyspora flava OX=95161 GN=SAMN05660874_02353 PE=4 SV=1	0	1	3	5	9097	959.7	4.97	0.832014	0.905931	1.05285	0.930264	1.25419	1.39822	1.39735	1.34992	0.689127	0.00649876
A0A2N3Y295	DSBA-like thioredoxin domain-containing protein	A8926_4970		DSBA-like thioredoxin domain-containing protein OS=Saccharopolyspora spinosa OX=60894 GN=A8926_4970 PE=4 SV=1	26	4	4	5	222	24.8	5.58	0.841325	1.01932	0.969814	0.943486	1.29435	1.53875	1.2984	1.37716	0.685094	0.0109321
A0A6H1REA5	Aspartate aminotransferase family protein	FDZ84_35020		Aspartate aminotransferase family protein OS=Saccharopolyspora sp. ASAGF58 OX=2719023 GN=FDZ84_35020 PE=3 SV=1	3	1	1	1	526	57.1	8.47	0.735271	1.07199	1.09127	0.966177	1.50192	1.52284	1.21737	1.41404	0.683272	0.042016
A0A5M7C9D8	Helix-turn-helix domain-containing protein	F1721_02820		Helix-turn-helix domain-containing protein OS=Saccharopolyspora hirsuta OX=1837 GN=F1721_02820 PE=4 SV=1	8	2	2	3	289	32	5.3	0.878702	0.84797	0.817894	0.848189	1.2885	1.36419	1.08	1.24423	0.681697	0.0103037
A0A6H1RCM7	Threonylcarbamoyl-AMP synthase	FDZ84_30155		Threonylcarbamoyl-AMP synthase OS=Saccharopolyspora sp. ASAGF58 OX=2719023 GN=FDZ84_30155 PE=4 SV=1	25	4	4	5	206	22.9	6	0.829044	1.01964	0.983876	0.944188	1.3723	1.37524	1.41217	1.38657	0.680951	0.00178983
A0A6H1RHP2	AMP-dependent synthetase	FDZ84_32585		AMP-dependent synthetase OS=Saccharopolyspora sp. ASAGF58 OX=2719023 GN=FDZ84_32585 PE=4 SV=1	2	1	1	1	551	58.9	5.33	0.749532	0.918095	0.931805	0.866477	1.27694	1.46256	1.08414	1.27454	0.679833	0.0301717
A0A6H1RFP5	Helix-turn-helix domain-containing protein	FDZ84_31560		Helix-turn-helix domain-containing protein OS=Saccharopolyspora sp. ASAGF58 OX=2719023 GN=FDZ84_31560 PE=4 SV=1	6	1	1	1	232	25.1	6.05	0.784328	1.00822	1.06701	0.953187	1.26254	1.55473	1.39564	1.4043	0.678762	0.020123
A0A1H3U2R3	Creatinine amidohydrolase	SAMN05216215_11009		Creatinine amidohydrolase OS=Saccharopolyspora shandongensis OX=418495 GN=SAMN05216215_11009 PE=4 SV=1	9	2	2	3	255	26.7	4.96	0.881762	0.916381	0.861275	0.886473	1.34631	1.25648	1.31531	1.30604	0.678751	0.000169516
A0A2N3Y616	Acyl transferase domain-containing protein	A8926_6430		Acyl transferase domain-containing protein OS=Saccharopolyspora spinosa OX=60894 GN=A8926_6430 PE=4 SV=1	8	1	13	20	2150	225.9	5.43	0.977618	1.18158	0.915096	1.02476	1.60732	1.5703	1.36529	1.5143	0.676723	0.011306
A0A1I6UVW2	2-oxoglutarate ferredoxin oxidoreductase subunit alpha	SAMN05660874_05339		2-oxoglutarate ferredoxin oxidoreductase subunit alpha OS=Saccharopolyspora flava OX=95161 GN=SAMN05660874_05339 PE=4 SV=1	13	1	7	14	626	66.7	5.19	0.518323	0.648315	0.470253	0.54563	0.874675	0.78768	0.771267	0.811207	0.672615	0.0128918
A0A2N3XS20	Thioredoxin reductase	A8926_0996		Thioredoxin reductase OS=Saccharopolyspora spinosa OX=60894 GN=A8926_0996 PE=3 SV=1	30	3	7	16	335	35.5	4.91	0.673772	0.543441	0.463428	0.560214	0.771674	0.840233	0.888499	0.833469	0.672147	0.0175237
A0A1H3SQE4	Cation-transporting ATPase I	SAMN05216215_106823		Cation-transporting ATPase I OS=Saccharopolyspora shandongensis OX=418495 GN=SAMN05216215_106823 PE=4 SV=1	6	4	4	6	576	60.8	9.76	0.835612	1.05264	0.950664	0.946304	1.32852	1.6247	1.28503	1.41275	0.669832	0.0196249
A0A6H1R1Z1	Pyruvate carboxylase	FDZ84_05575		Pyruvate carboxylase OS=Saccharopolyspora sp. ASAGF58 OX=2719023 GN=FDZ84_05575 PE=4 SV=1	42	3	41	101	1125	121.5	5.48	1.00491	0.753082	0.720342	0.826112	1.20356	1.33712	1.179	1.23989	0.666276	0.0156158
A0A6H1R623	Lysozyme	FDZ84_10500		Lysozyme OS=Saccharopolyspora sp. ASAGF58 OX=2719023 GN=FDZ84_10500 PE=3 SV=1	50	7	8	22	245	27.1	6.33	0.838534	0.977862	1.03814	0.951511	1.47687	1.38925	1.42556	1.43056	0.665132	0.00173809
A0A2N3Y2V3	Maleate cis-trans isomerase	A8926_5170		Maleate cis-trans isomerase OS=Saccharopolyspora spinosa OX=60894 GN=A8926_5170 PE=4 SV=1	20	4	4	11	249	26.7	4.83	0.809357	0.978051	0.975755	0.921054	1.3664	1.38582	1.41719	1.3898	0.662723	0.0012552
A0A6H1RHK3	NADH:flavin oxidoreductase/NADH oxidase	FDZ84_31565		NADH:flavin oxidoreductase/NADH oxidase OS=Saccharopolyspora sp. ASAGF58 OX=2719023 GN=FDZ84_31565 PE=4 SV=1	41	12	12	23	389	42.9	6.24	0.984041	0.735423	0.712348	0.810604	1.18997	1.2755	1.20987	1.22511	0.661658	0.0102724
A0A6H1QZP0	Uncharacterized protein	FDZ84_01550		Uncharacterized protein OS=Saccharopolyspora sp. ASAGF58 OX=2719023 GN=FDZ84_01550 PE=4 SV=1	2	2	2	3	1027	111.8	5.39	0.951277	0.759155	0.729871	0.813434	1.22095	1.31706	1.15955	1.23252	0.659976	0.00729721
A0A2N3XXX9	(R,R)-butanediol dehydrogenase/meso-butanediol dehydrogenase/diacetyl reductase	A8926_3282		(R,R)-butanediol dehydrogenase/meso-butanediol dehydrogenase/diacetyl reductase OS=Saccharopolyspora spinosa OX=60894 GN=A8926_3282 PE=4 SV=1	15	1	4	17	333	35	5.54	0.709896	1.10534	1.01634	0.943858	1.41115	1.43039	1.46323	1.43492	0.657776	0.0152545
A0A2N3Y552	NAD(P)-dependent dehydrogenase (Short-subunit alcohol dehydrogenase family)	A8926_6088		NAD(P)-dependent dehydrogenase (Short-subunit alcohol dehydrogenase family) OS=Saccharopolyspora spinosa OX=60894 GN=A8926_6088 PE=4 SV=1	12	3	3	4	256	26.7	6.42	0.756278	0.989901	1.0434	0.929859	1.3598	1.46828	1.42221	1.41676	0.656327	0.00650494
A0A6H1RA16	SDR family NAD(P)-dependent oxidoreductase	FDZ84_24265		SDR family NAD(P)-dependent oxidoreductase OS=Saccharopolyspora sp. ASAGF58 OX=2719023 GN=FDZ84_24265 PE=4 SV=1	11	4	17	27	2152	226.2	5.44	0.939181	0.758098	0.815174	0.837484	1.29816	1.27481	1.26685	1.27994	0.654315	0.00123187
A0A6H1RHN8	Glycosyltransferase	FDZ84_36285		Glycosyltransferase OS=Saccharopolyspora sp. ASAGF58 OX=2719023 GN=FDZ84_36285 PE=4 SV=1	34	3	10	16	370	40.5	9.07	0.858458	0.934224	0.927633	0.906772	1.34827	1.54153	1.28386	1.39122	0.651781	0.00395011
A0A5Q3QGY0	TIGR02677 family protein	GIY23_15410		TIGR02677 family protein OS=Saccharopolyspora coralli OX=2665642 GN=GIY23_15410 PE=4 SV=1	2	1	1	1	493	54.5	5.71	0.71304	0.955241	1.10705	0.92511	1.54849	1.29526	1.42257	1.4221	0.650522	0.0217098
A0A1H6AVP6	Erythritol kinase	SAMN02982929_02539		Erythritol kinase OS=Saccharopolyspora jiangxiensis OX=418522 GN=SAMN02982929_02539 PE=4 SV=1	14	1	5	8	487	51	4.98	0.978544	0.79389	0.773568	0.848668	1.22909	1.41212	1.27596	1.30572	0.649961	0.00583692
A4FCW1	Epothilone polyketide synthase D	SACE_2595		Epothilone polyketide synthase D OS=Saccharopolyspora erythraea (strain ATCC 11635 / DSM 40517 / JCM 4748 / NBRC 13426 / NCIMB 8594 / NRRL 2338) OX=405948 GN=SACE_2595 PE=4 SV=1	1	1	1	1	2368	253.1	5.41	0.995127	0.743453	0.611933	0.783504	1.03444	1.30284	1.27938	1.20555	0.649912	0.0405747
A0A2N3Y534	Histidine ammonia-lyase/tyrosine ammonia-lyase	A8926_6091		Histidine ammonia-lyase/tyrosine ammonia-lyase OS=Saccharopolyspora spinosa OX=60894 GN=A8926_6091 PE=4 SV=1	5	1	2	4	502	52.6	6.34	0.826363	0.954323	0.906498	0.895728	1.38211	1.48407	1.27378	1.37999	0.649084	0.00245061
A0A4R4UWJ3	GntR family transcriptional regulator	E1161_01465		GntR family transcriptional regulator OS=Saccharopolyspora sp. 16K404 OX=2530385 GN=E1161_01465 PE=4 SV=1	9	2	2	3	234	25.4	5.17	0.727263	1.17755	1.13487	1.01323	1.51229	1.61151	1.56463	1.56281	0.648336	0.019854
A0A6H1RF94	NAD(P)-dependent alcohol dehydrogenase	FDZ84_37180		NAD(P)-dependent alcohol dehydrogenase OS=Saccharopolyspora sp. ASAGF58 OX=2719023 GN=FDZ84_37180 PE=3 SV=1	16	4	5	9	341	35.9	5.48	0.743655	0.987141	0.952435	0.89441	1.41618	1.34309	1.39081	1.38336	0.646549	0.00346417
A0A6H1RDR0	Curculin domain-containing protein (Mannose-binding) lectin	FDZ84_31570		Curculin domain-containing protein (Mannose-binding) lectin OS=Saccharopolyspora sp. ASAGF58 OX=2719023 GN=FDZ84_31570 PE=4 SV=1	3	1	1	1	520	56.6	5.24	0.946512	0.722998	0.650189	0.773233	1.13853	1.17474	1.27783	1.19703	0.645959	0.0125922
A0A4R4UHZ7	Acetyl-CoA carboxylase biotin carboxylase subunit	E1161_16260		Acetyl-CoA carboxylase biotin carboxylase subunit OS=Saccharopolyspora sp. 16K404 OX=2530385 GN=E1161_16260 PE=4 SV=1	8	1	4	9	450	48	5.22	1.04434	0.690944	0.722748	0.819344	1.14874	1.37761	1.29301	1.27312	0.643571	0.0258271
A0A4R4ZAX3	WYL domain-containing protein	E1288_03580		WYL domain-containing protein OS=Saccharopolyspora sp. 7K502 OX=2530387 GN=E1288_03580 PE=4 SV=1	7	1	2	3	323	35.6	5.24	0.832152	0.83208	0.901542	0.855258	1.3943	1.33377	1.27327	1.33378	0.641228	0.00033561
A0A6H1RC97	LysR family transcriptional regulator	FDZ84_30135		LysR family transcriptional regulator OS=Saccharopolyspora sp. ASAGF58 OX=2719023 GN=FDZ84_30135 PE=3 SV=1	2	1	1	1	313	33.3	6.65	0.873037	0.94589	0.951613	0.923513	1.45804	1.4523	1.4132	1.44118	0.640804	5.7493e-05
A0A1H3SQJ4	Cation-transporting ATPase I	SAMN05216215_106827		Cation-transporting ATPase I OS=Saccharopolyspora shandongensis OX=418495 GN=SAMN05216215_106827 PE=4 SV=1	7	3	7	9	1554	162.5	6.51	0.936481	0.863581	0.8602	0.886754	1.26634	1.67984	1.21615	1.38744	0.639128	0.0283011
A0A6H1RFS6	Uncharacterized protein	FDZ84_32635		Uncharacterized protein OS=Saccharopolyspora sp. ASAGF58 OX=2719023 GN=FDZ84_32635 PE=4 SV=1	9	3	3	3	306	34.8	5.4	0.762194	1.0231	1.01962	0.93497	1.44663	1.70682	1.2393	1.46425	0.638531	0.0299915
A0A6H1RDP2	Response regulator transcription factor	FDZ84_33530		Response regulator transcription factor OS=Saccharopolyspora sp. ASAGF58 OX=2719023 GN=FDZ84_33530 PE=4 SV=1	41	1	8	13	218	24	5.74	0.871586	0.980817	1.18117	1.01119	1.33255	1.70491	1.71543	1.5843	0.638257	0.0209453
A0A2N3Y2U6	Anti-sigma factor antagonist	A8926_5184		Anti-sigma factor antagonist OS=Saccharopolyspora spinosa OX=60894 GN=A8926_5184 PE=3 SV=1	17	2	2	3	154	16.4	10.35	0.804924	0.966214	0.989255	0.920131	1.33745	1.68443	1.31166	1.44451	0.636984	0.0171093
A0A6H1R0C5	Class II aldolase/adducin family protein	FDZ84_01145		Class II aldolase/adducin family protein OS=Saccharopolyspora sp. ASAGF58 OX=2719023 GN=FDZ84_01145 PE=4 SV=1	17	3	3	4	213	22.9	5.57	0.880053	0.901801	0.87677	0.886208	1.35173	1.40957	1.4221	1.39447	0.635516	2.50443e-05
A0A6H1R3H6	Uncharacterized protein	FDZ84_09750		Uncharacterized protein OS=Saccharopolyspora sp. ASAGF58 OX=2719023 GN=FDZ84_09750 PE=4 SV=1	62	13	22	81	217	23.4	5.6	0.907918	1.01479	0.906342	0.943016	1.28122	1.68669	1.50459	1.49083	0.632543	0.0110947
A0A2N3Y577	Uncharacterized protein	A8926_6087		Uncharacterized protein OS=Saccharopolyspora spinosa OX=60894 GN=A8926_6087 PE=4 SV=1	11	1	1	2	89	9.5	4.67	0.767895	1.14378	0.985209	0.965627	1.37479	1.76757	1.44586	1.52941	0.631375	0.0256972
A0A3R8Q286	DNA-binding response regulator	EIL87_11790		DNA-binding response regulator OS=Saccharopolyspora sp. H219 OX=2492662 GN=EIL87_11790 PE=4 SV=1	6	1	1	1	222	24	6.38	0.700078	0.95947	1.23391	0.964485	1.67564	1.52924	1.37963	1.52817	0.631137	0.0329435
A0A6H1RD74	Assimilatory sulfite reductase (ferredoxin)	nirB		Assimilatory sulfite reductase (ferredoxin) OS=Saccharopolyspora sp. ASAGF58 OX=2719023 GN=nirB PE=4 SV=1	14	11	11	17	837	88.9	5.22	0.874859	0.928581	0.893598	0.899013	1.34745	1.46714	1.47218	1.42893	0.629153	0.000265306
A0A1I4U1N4	Ribonuclease BN, tRNA processing enzyme	SAMN05421805_1011672		Ribonuclease BN, tRNA processing enzyme OS=Saccharopolyspora antimicrobica OX=455193 GN=SAMN05421805_1011672 PE=4 SV=1	4	1	1	2	256	27.7	5.15	0.942678	0.793631	0.788647	0.841652	1.17712	1.63035	1.20753	1.33833	0.628881	0.0326055
A0A6H1RCX1	Glycosyltransferase family 1 protein	FDZ84_31065		Glycosyltransferase family 1 protein OS=Saccharopolyspora sp. ASAGF58 OX=2719023 GN=FDZ84_31065 PE=4 SV=1	26	10	10	12	411	43	6.54	0.839063	0.893916	0.859335	0.864104	1.39978	1.40923	1.31915	1.37605	0.627959	9.79435e-05
A0A1H3T0N6	Cys-tRNA(Pro)/Cys-tRNA(Cys) deacylase	SAMN05216215_107312		Cys-tRNA(Pro)/Cys-tRNA(Cys) deacylase OS=Saccharopolyspora shandongensis OX=418495 GN=SAMN05216215_107312 PE=3 SV=1	27	3	3	3	158	16.4	7.43	0.777507	1.02596	0.869726	0.891064	1.31422	1.66667	1.28422	1.4217	0.626758	0.0204535
A0A4R4YCU8	Amidase	E1288_29525		Amidase OS=Saccharopolyspora sp. 7K502 OX=2530387 GN=E1288_29525 PE=4 SV=1	5	2	2	2	483	51.8	6.18	0.62422	1.19509	1.30783	1.04238	1.64325	1.65604	1.70633	1.66854	0.624725	0.0420935
A0A6H1R2G0	Superoxide dismutase, Ni	sodN		Superoxide dismutase, Ni OS=Saccharopolyspora sp. ASAGF58 OX=2719023 GN=sodN PE=4 SV=1	20	3	3	4	135	15.4	7.5	0.849178	0.793041	0.744898	0.795706	1.19972	1.34622	1.28747	1.2778	0.622715	0.000761376
A0A1H3RNC3	Uncharacterized protein	SAMN05216215_105632		Uncharacterized protein OS=Saccharopolyspora shandongensis OX=418495 GN=SAMN05216215_105632 PE=4 SV=1	12	1	1	1	103	11.8	7.2	0.673519	1.04954	1.05871	0.927256	1.55826	1.73867	1.19597	1.49763	0.619148	0.0489274
A0A2N3XUS8	Ferredoxin	A8926_2054	FUNCTION: Ferredoxins are iron-sulfur proteins that transfer electrons in a wide variety of metabolic reactions. {ECO:0000256|RuleBase:RU365098}.	Ferredoxin OS=Saccharopolyspora spinosa OX=60894 GN=A8926_2054 PE=4 SV=1	53	5	5	25	106	11.6	4.12	0.607485	0.533779	0.532728	0.557997	1.05177	0.832927	0.843153	0.909282	0.613668	0.00963057
A0A2N3Y0L5	Sarcosine oxidase	A8926_4292		Sarcosine oxidase OS=Saccharopolyspora spinosa OX=60894 GN=A8926_4292 PE=4 SV=1	5	1	1	3	383	41.5	6.67	1.00489	0.728602	0.718156	0.817217	1.30754	1.33988	1.3525	1.3333	0.612926	0.00553625
A0A1H3SWY5	(R,R)-butanediol dehydrogenase / meso-butanediol dehydrogenase / diacetyl reductase	SAMN05216215_10729		(R,R)-butanediol dehydrogenase / meso-butanediol dehydrogenase / diacetyl reductase OS=Saccharopolyspora shandongensis OX=418495 GN=SAMN05216215_10729 PE=4 SV=1	21	2	5	17	333	34.8	5.24	0.760072	0.951593	0.975991	0.895885	1.43155	1.46632	1.51438	1.47075	0.609135	0.00136017
A0A6H1R114	Aromatic amino acid lyase	FDZ84_04220		Aromatic amino acid lyase OS=Saccharopolyspora sp. ASAGF58 OX=2719023 GN=FDZ84_04220 PE=4 SV=1	8	3	4	6	508	53.2	6.02	0.930442	0.724741	0.723355	0.792846	1.18499	1.40681	1.33339	1.3084	0.605968	0.00555228
A0A6H1RF89	NAD(P)/FAD-dependent oxidoreductase	FDZ84_31840		NAD(P)/FAD-dependent oxidoreductase OS=Saccharopolyspora sp. ASAGF58 OX=2719023 GN=FDZ84_31840 PE=4 SV=1	13	5	5	7	461	48.7	8.12	0.881732	0.881474	0.770792	0.844666	1.355	1.49527	1.33206	1.39411	0.605883	0.000951003
A0A2N3XY06	Pimeloyl-ACP methyl ester carboxylesterase	A8926_3283		Pimeloyl-ACP methyl ester carboxylesterase OS=Saccharopolyspora spinosa OX=60894 GN=A8926_3283 PE=4 SV=1	19	6	6	12	293	32.8	6.93	1.04434	0.605387	0.561404	0.737042	1.16154	1.36405	1.13929	1.22163	0.603329	0.0463276
A0A6H1R461	HU family DNA-binding protein	FDZ84_05720		HU family DNA-binding protein OS=Saccharopolyspora sp. ASAGF58 OX=2719023 GN=FDZ84_05720 PE=3 SV=1	31	7	7	23	204	21	11.94	1.04601	0.695285	0.614003	0.785098	1.24818	1.47275	1.20537	1.30876	0.599877	0.0285848
A0A6H1R1J3	Response regulator	FDZ84_05385		Response regulator OS=Saccharopolyspora sp. ASAGF58 OX=2719023 GN=FDZ84_05385 PE=4 SV=1	19	5	5	7	226	24.9	5.94	0.818547	0.860628	0.905006	0.861394	1.42524	1.49632	1.38947	1.43701	0.599434	0.000137058
A0A1H3U212	Enoyl-CoA hydratase	SAMN05216215_11007		Enoyl-CoA hydratase OS=Saccharopolyspora shandongensis OX=418495 GN=SAMN05216215_11007 PE=4 SV=1	41	9	9	11	272	29.5	5.39	1.06825	0.6205	0.58695	0.758566	1.25383	1.32329	1.24289	1.27334	0.59573	0.030639
A0A2N3XWV1	Alpha/beta hydrolase family protein	A8926_2790		Alpha/beta hydrolase family protein OS=Saccharopolyspora spinosa OX=60894 GN=A8926_2790 PE=4 SV=1	19	1	8	23	521	55.4	5.01	0.921559	0.798233	0.724257	0.814683	1.2501	1.46122	1.40664	1.37265	0.593509	0.00285062
A0A6H1RIP1	Uncharacterized protein	FDZ84_11735		Uncharacterized protein OS=Saccharopolyspora sp. ASAGF58 OX=2719023 GN=FDZ84_11735 PE=4 SV=1	20	1	1	2	76	8.6	5.33	0.881966	0.880302	0.92303	0.8951	1.27699	1.81116	1.46019	1.51611	0.590391	0.0168593
A0A426JW26	Protease PrsW	EIL87_10650		Protease PrsW OS=Saccharopolyspora sp. H219 OX=2492662 GN=EIL87_10650 PE=4 SV=1	2	1	1	1	372	40.2	10.74	0.795943	0.825846	0.778215	0.800001	1.41617	1.46825	1.18207	1.3555	0.59019	0.00337168
A0A2N3Y173	Caffeoyl-CoA O-methyltransferase	A8926_4522		Caffeoyl-CoA O-methyltransferase OS=Saccharopolyspora spinosa OX=60894 GN=A8926_4522 PE=4 SV=1	11	3	3	6	230	25.1	5.97	0.807599	0.96434	0.961513	0.91115	1.51845	1.53352	1.60338	1.55178	0.587163	0.000382396
A0A6H1R741	FAD-dependent oxidoreductase	FDZ84_16245		FAD-dependent oxidoreductase OS=Saccharopolyspora sp. ASAGF58 OX=2719023 GN=FDZ84_16245 PE=4 SV=1	5	2	2	3	520	54.8	6.61	0.766101	1.01349	0.88892	0.889505	1.51627	1.69369	1.42436	1.54477	0.575816	0.0035434
A0A2N3Y3K1	Squalene-hopene/tetraprenyl-beta-curcumene cyclase	A8926_5479		Squalene-hopene/tetraprenyl-beta-curcumene cyclase OS=Saccharopolyspora spinosa OX=60894 GN=A8926_5479 PE=3 SV=1	9	1	5	7	641	71.7	6.92	0.633762	1.06871	1.04389	0.915455	1.45541	1.97825	1.34894	1.5942	0.574241	0.0475627
A0A6H1QZF7	Fatty acyl-AMP ligase	FDZ84_00075		Fatty acyl-AMP ligase OS=Saccharopolyspora sp. ASAGF58 OX=2719023 GN=FDZ84_00075 PE=4 SV=1	6	3	3	3	599	65.4	5.91	0.867403	0.767253	0.841669	0.825442	1.38567	1.45442	1.47809	1.4394	0.573464	0.000114356
A0A6H1R2R7	Trypsin-like serine protease	FDZ84_06520		Trypsin-like serine protease OS=Saccharopolyspora sp. ASAGF58 OX=2719023 GN=FDZ84_06520 PE=4 SV=1	5	1	1	1	222	21.7	5.48	0.591768	1.15211	1.17856	0.974144	1.7714	1.576	1.75337	1.70026	0.57294	0.0225937
A0A1I4YSP2	MOSC domain-containing protein YiiM	SAMN05421805_104276		MOSC domain-containing protein YiiM OS=Saccharopolyspora antimicrobica OX=455193 GN=SAMN05421805_104276 PE=4 SV=1	3	1	1	2	217	23.5	6.8	0.939555	0.773265	0.718849	0.810556	1.42741	1.47596	1.35556	1.41964	0.570958	0.00125243
A0A2N3Y543	Uncharacterized protein	A8926_6089		Uncharacterized protein OS=Saccharopolyspora spinosa OX=60894 GN=A8926_6089 PE=3 SV=1	7	2	2	3	404	43.5	5.97	0.725032	0.917458	0.95117	0.864554	1.45713	1.5518	1.53602	1.51498	0.570668	0.00103803
A0A2N3Y549	DNA-binding NarL/FixJ family response regulator	A8926_6050		DNA-binding NarL/FixJ family response regulator OS=Saccharopolyspora spinosa OX=60894 GN=A8926_6050 PE=4 SV=1	8	1	1	1	204	22.6	7.74	0.806309	0.81	0.712919	0.776409	1.29145	1.55441	1.24564	1.36383	0.569286	0.00439927
A0A2N3Y515	SpoVK/Ycf46/Vps4 family AAA+-type ATPase	A8926_6075		SpoVK/Ycf46/Vps4 family AAA+-type ATPase OS=Saccharopolyspora spinosa OX=60894 GN=A8926_6075 PE=3 SV=1	8	8	8	9	1140	119.1	5.07	0.77073	0.888528	0.874263	0.844507	1.53442	1.49118	1.51581	1.5138	0.557872	6.88331e-05
A0A6H1R6Z6	Thioredoxin reductase	trxB		Thioredoxin reductase OS=Saccharopolyspora sp. ASAGF58 OX=2719023 GN=trxB PE=3 SV=1	29	1	6	21	335	35.5	4.83	0.449128	0.419132	0.360797	0.409686	0.795653	0.683717	0.74933	0.7429	0.551468	0.0013125
A0A2N3XQN1	Excisionase family DNA binding protein	A8926_0497		Excisionase family DNA binding protein OS=Saccharopolyspora spinosa OX=60894 GN=A8926_0497 PE=4 SV=1	51	1	3	4	74	8.2	11.08	0.606402	1.10929	1.32338	1.01302	1.62416	2.02999	1.87085	1.84167	0.550057	0.0270573
A0A2N3XQ87	Uncharacterized protein	A8926_0338		Uncharacterized protein OS=Saccharopolyspora spinosa OX=60894 GN=A8926_0338 PE=4 SV=1	24	3	3	5	140	15.5	4.82	0.866673	0.744815	0.793319	0.801602	1.36626	1.53619	1.4891	1.46385	0.547599	0.000430026
A0A2N3XVJ6	Helix-turn-helix protein	A8926_2306		Helix-turn-helix protein OS=Saccharopolyspora spinosa OX=60894 GN=A8926_2306 PE=4 SV=1	6	1	1	1	282	31.8	6.87	1.02453	0.541823	0.543976	0.703443	1.18853	1.5662	1.12347	1.29273	0.544151	0.0496447
A0A6H1RFU9	Helix-turn-helix domain-containing protein	FDZ84_37410		Helix-turn-helix domain-containing protein OS=Saccharopolyspora sp. ASAGF58 OX=2719023 GN=FDZ84_37410 PE=4 SV=1	3	1	1	2	319	36.4	10.1	0.633821	1.12217	0.987239	0.914412	1.597	1.84517	1.61784	1.68667	0.542141	0.00962215
A0A6H1R205	GNAT family N-acetyltransferase	FDZ84_01140		GNAT family N-acetyltransferase OS=Saccharopolyspora sp. ASAGF58 OX=2719023 GN=FDZ84_01140 PE=4 SV=1	30	12	12	25	436	46.2	6.74	0.758452	0.950183	0.93792	0.882185	1.61966	1.81304	1.53438	1.65569	0.532819	0.00169056
A0A2N3Y8S1	UDP-glucose 4-epimerase	A8926_7473		UDP-glucose 4-epimerase OS=Saccharopolyspora spinosa OX=60894 GN=A8926_7473 PE=4 SV=1	10	2	2	2	318	33.2	6.65	0.535044	1.16482	1.00891	0.902926	1.7083	1.72274	1.65785	1.6963	0.532293	0.0140635
A0A6H1RIM7	Squalene--hopene cyclase	shc		Squalene--hopene cyclase OS=Saccharopolyspora sp. ASAGF58 OX=2719023 GN=shc PE=3 SV=1	9	1	5	7	633	70.9	6.84	0.511299	1.21605	1.20261	0.976655	1.74686	2.21001	1.55942	1.83877	0.531147	0.0464207
A0A6H1RA90	Alpha/beta hydrolase	FDZ84_25530		Alpha/beta hydrolase OS=Saccharopolyspora sp. ASAGF58 OX=2719023 GN=FDZ84_25530 PE=4 SV=1	23	6	6	18	347	36.7	5.58	0.892403	0.747795	0.695223	0.778474	1.51347	1.3651	1.60075	1.49311	0.521378	0.00139637
A0A6H1RHV0	Phenylacetate--CoA ligase family protein	FDZ84_27155		Phenylacetate--CoA ligase family protein OS=Saccharopolyspora sp. ASAGF58 OX=2719023 GN=FDZ84_27155 PE=4 SV=1	13	1	4	5	419	45.9	5.55	0.623945	1.01878	0.991599	0.878109	1.66239	1.68832	1.71481	1.6885	0.520052	0.0032061
A4FQC7	Phosphotransferase family enzyme	SACE_7093		Phosphotransferase family enzyme OS=Saccharopolyspora erythraea (strain ATCC 11635 / DSM 40517 / JCM 4748 / NBRC 13426 / NCIMB 8594 / NRRL 2338) OX=405948 GN=SACE_7093 PE=4 SV=1	2	1	1	1	308	33.8	5.06	0.575538	0.987672	1.07496	0.879389	1.7913	1.77042	1.51299	1.69157	0.519865	0.0103401
A0A4V2YK90	CoA pyrophosphatase	E1288_31795		CoA pyrophosphatase OS=Saccharopolyspora sp. 7K502 OX=2530387 GN=E1288_31795 PE=4 SV=1	5	1	1	2	236	25.4	5.07	0.831962	0.767998	0.802822	0.800927	1.84677	1.04604	1.73343	1.54208	0.519381	0.0417799
A0A2N3Y3Q1	Squalene synthase HpnC	A8926_5483		Squalene synthase HpnC OS=Saccharopolyspora spinosa OX=60894 GN=A8926_5483 PE=4 SV=1	10	3	3	4	302	33.2	6.65	0.626535	1.04365	1.01647	0.895554	1.52336	2.16961	1.49051	1.72782	0.518313	0.0324512
A4FMI6	Potassium-transporting ATPase ATP-binding subunit	kdpB	FUNCTION: Part of the high-affinity ATP-driven potassium transport (or Kdp) system, which catalyzes the hydrolysis of ATP coupled with the electrogenic transport of potassium into the cytoplasm. This subunit is responsible for energy coupling to the transport system. {ECO:0000256|HAMAP-Rule:MF_00285}.	Potassium-transporting ATPase ATP-binding subunit OS=Saccharopolyspora erythraea (strain ATCC 11635 / DSM 40517 / JCM 4748 / NBRC 13426 / NCIMB 8594 / NRRL 2338) OX=405948 GN=kdpB PE=3 SV=1	7	1	4	4	691	72.5	5.31	0.940757	0.606076	0.651899	0.732911	1.33437	1.63039	1.28598	1.41691	0.517258	0.0103888
A0A2N3Y2P8	Uncharacterized protein	A8926_5133		Uncharacterized protein OS=Saccharopolyspora spinosa OX=60894 GN=A8926_5133 PE=4 SV=1	33	3	3	6	122	12.7	10.26	0.892975	0.858205	0.839391	0.863523	1.56603	1.91137	1.564	1.68047	0.51386	0.00217874
A0A6H1R6B9	Phenazine-specific anthranilate synthase component I	FDZ84_16250		Phenazine-specific anthranilate synthase component I OS=Saccharopolyspora sp. ASAGF58 OX=2719023 GN=FDZ84_16250 PE=4 SV=1	11	6	6	6	658	71.9	5.88	0.775268	0.854624	0.832986	0.820959	1.65995	1.54849	1.5909	1.59978	0.51317	4.18302e-05
A0A1H3Q7B7	Squalene-hopene/tetraprenyl-beta-curcumene cyclase	SAMN05216215_104621		Squalene-hopene/tetraprenyl-beta-curcumene cyclase OS=Saccharopolyspora shandongensis OX=418495 GN=SAMN05216215_104621 PE=3 SV=1	2	1	1	2	637	70.9	6.43	0.600996	1.15276	0.998843	0.917532	1.5877	2.2293	1.57527	1.79742	0.51047	0.0316176
A0A6H1RDV0	Uroporphyrinogen-III synthase	FDZ84_31860		Uroporphyrinogen-III synthase OS=Saccharopolyspora sp. ASAGF58 OX=2719023 GN=FDZ84_31860 PE=4 SV=1	38	8	11	21	380	40.1	7.23	0.624847	1.0422	0.975713	0.880918	1.49266	1.98832	1.72676	1.73591	0.507467	0.0114253
A0A4R4Y7G6	Uncharacterized protein	E1288_35605		Uncharacterized protein OS=Saccharopolyspora sp. 7K502 OX=2530387 GN=E1288_35605 PE=4 SV=1	13	2	2	3	117	13.3	9.94	0.955527	0.641502	0.598056	0.731695	1.16969	1.67913	1.52346	1.45742	0.502046	0.0181901
A0A1H3SXZ1	3-methyl-2-oxobutanoate hydroxymethyltransferase	panB	FUNCTION: Catalyzes the reversible reaction in which hydroxymethyl group from 5,10-methylenetetrahydrofolate is transferred onto alpha-ketoisovalerate to form ketopantoate. {ECO:0000256|HAMAP-Rule:MF_00156, ECO:0000256|SAAS:SAAS00843518}.	3-methyl-2-oxobutanoate hydroxymethyltransferase OS=Saccharopolyspora shandongensis OX=418495 GN=panB PE=3 SV=1	12	5	5	13	320	34.1	6.55	0.876093	0.569543	0.543383	0.663006	1.33883	1.41316	1.27024	1.34074	0.494507	0.00408113
A0A1I6NZJ0	Histidinol dehydrogenase	hisD	FUNCTION: Catalyzes the sequential NAD-dependent oxidations of L-histidinol to L-histidinaldehyde and then to L-histidine. {ECO:0000256|HAMAP-Rule:MF_01024}.	Histidinol dehydrogenase OS=Saccharopolyspora flava OX=95161 GN=hisD PE=3 SV=1	14	1	4	9	436	46	5.22	0.785148	0.773616	0.661041	0.739935	1.5099	1.49251	1.49911	1.50051	0.493123	4.46671e-05
A0A6H1RE59	Beta-ketoacyl synthase	FDZ84_34640		Beta-ketoacyl synthase OS=Saccharopolyspora sp. ASAGF58 OX=2719023 GN=FDZ84_34640 PE=4 SV=1	3	2	2	2	719	76.6	5.63	0.880788	0.745072	0.767698	0.797853	1.63549	1.643	1.5958	1.62476	0.491058	4.91854e-05
A0A6H1R5U0	Uncharacterized protein	FDZ84_14595		Uncharacterized protein OS=Saccharopolyspora sp. ASAGF58 OX=2719023 GN=FDZ84_14595 PE=4 SV=1	39	2	2	4	61	6.6	7.42	0.775601	0.942678	0.911948	0.876743	1.73305	2.06429	1.57501	1.79078	0.489586	0.00394745
A0A6H1RGI4	Phenazine biosynthesis protein	FDZ84_16235		Phenazine biosynthesis protein OS=Saccharopolyspora sp. ASAGF58 OX=2719023 GN=FDZ84_16235 PE=3 SV=1	40	1	6	11	166	19.2	5.26	0.567274	0.882006	0.986775	0.812018	2.16413	1.48327	1.35459	1.66733	0.487017	0.0382669
A0A2A9JD16	Proline--tRNA ligase	proS	FUNCTION: Catalyzes the attachment of proline to tRNA(Pro) in a two-step reaction: proline is first activated by ATP to form Pro-AMP and then transferred to the acceptor end of tRNA(Pro). As ProRS can inadvertently accommodate and process non-cognate amino acids such as alanine and cysteine, to avoid such errors it has two additional distinct editing activities against alanine. One activity is de…	Proline--tRNA ligase OS=Saccharopolyspora erythraea (strain ATCC 11635 / DSM 40517 / JCM 4748 / NBRC 13426 / NCIMB 8594 / NRRL 2338) OX=405948 GN=proS PE=3 SV=1	18	1	10	23	581	63.7	5.21	0.876534	0.788751	0.720601	0.795295	1.29578	1.98873	1.61996	1.63482	0.486472	0.0149595
A0A6H1R2P4	Potassium-transporting ATPase ATP-binding subunit	kdpB		Potassium-transporting ATPase ATP-binding subunit OS=Saccharopolyspora sp. ASAGF58 OX=2719023 GN=kdpB PE=3 SV=1	9	2	5	6	689	72.4	5.25	0.874843	0.667753	0.640976	0.727857	1.45469	1.66329	1.37527	1.49775	0.485968	0.00245008
A0A2N3XZH1	Phenylacetate-CoA ligase	A8926_3869		Phenylacetate-CoA ligase OS=Saccharopolyspora spinosa OX=60894 GN=A8926_3869 PE=4 SV=1	21	3	6	6	421	46.4	5.57	0.538087	1.04242	1.0124	0.864303	1.77101	1.89164	1.76036	1.80767	0.478131	0.00501548
A0A2A9JIJ8	RNA polymerase sigma-70 factor (ECF subfamily)	A8924_6745		RNA polymerase sigma-70 factor (ECF subfamily) OS=Saccharopolyspora erythraea (strain ATCC 11635 / DSM 40517 / JCM 4748 / NBRC 13426 / NCIMB 8594 / NRRL 2338) OX=405948 GN=A8924_6745 PE=4 SV=1	4	1	1	1	410	45	5.85	0.845872	0.655669	0.599185	0.700242	1.5082	1.72665	1.17304	1.4693	0.476583	0.0123109
A0A2N3Y289	Mannose-6-phosphate isomerase-like protein (Cupin superfamily)	A8926_4935		Mannose-6-phosphate isomerase-like protein (Cupin superfamily) OS=Saccharopolyspora spinosa OX=60894 GN=A8926_4935 PE=4 SV=1	13	1	1	1	134	14.5	5.27	0.567526	1.05319	1.01981	0.880176	1.8996	1.84374	1.83886	1.86073	0.473026	0.00341573
A0A2N3Y6U2	Isochorismate hydrolase	A8926_6765		Isochorismate hydrolase OS=Saccharopolyspora spinosa OX=60894 GN=A8926_6765 PE=4 SV=1	6	1	1	1	218	23.9	5.54	0.610645	0.963622	0.949113	0.841127	1.64601	1.87324	1.83757	1.78561	0.47106	0.00220818
A0A4R4Y036	Pyrroloquinoline-quinone synthase	pqqC	FUNCTION: Ring cyclization and eight-electron oxidation of 3a-(2-amino-2-carboxyethyl)-4,5-dioxo-4,5,6,7,8,9-hexahydroquinoline-7,9-dicarboxylic-acid to PQQ. {ECO:0000256|HAMAP-Rule:MF_00654}.	Pyrroloquinoline-quinone synthase OS=Saccharopolyspora sp. 7K502 OX=2530387 GN=pqqC PE=3 SV=1	6	2	2	3	231	26.9	7.61	0.480776	0.866505	0.901109	0.749463	1.75889	1.90881	1.13749	1.60173	0.467908	0.0350119
A0A6H1RDS4	SDR family oxidoreductase	FDZ84_27305		SDR family oxidoreductase OS=Saccharopolyspora sp. ASAGF58 OX=2719023 GN=FDZ84_27305 PE=4 SV=1	20	2	4	6	260	27.5	5.34	0.819313	0.715405	0.681099	0.738606	1.56357	1.60595	1.58752	1.58568	0.465798	4.03529e-05
A0A1H3GT16	Maleate isomerase	SAMN05216215_101953		Maleate isomerase OS=Saccharopolyspora shandongensis OX=418495 GN=SAMN05216215_101953 PE=4 SV=1	11	2	2	2	252	26.7	4.73	0.419386	1.21524	1.22579	0.953474	2.14136	2.45738	1.56515	2.05463	0.464062	0.0420619
A0A5M7BF92	2-hydroxyacid dehydrogenase	F1721_29690		2-hydroxyacid dehydrogenase OS=Saccharopolyspora hirsuta OX=1837 GN=F1721_29690 PE=3 SV=1	20	1	6	9	352	37	5.16	0.837477	0.704004	0.69631	0.74593	1.64123	1.62139	1.61911	1.62724	0.458401	4.51153e-05
A0A6H1R072	DUF3558 domain-containing protein	FDZ84_02635		DUF3558 domain-containing protein OS=Saccharopolyspora sp. ASAGF58 OX=2719023 GN=FDZ84_02635 PE=4 SV=1	3	1	1	1	223	23.3	5.3	0.708633	0.773238	0.798114	0.759995	1.65231	1.92237	1.41292	1.66253	0.457131	0.0038007
A0A2N3Y9M3	Potassium-transporting ATPase KdpC subunit	kdpC	FUNCTION: Part of the high-affinity ATP-driven potassium transport (or Kdp) system, which catalyzes the hydrolysis of ATP coupled with the electrogenic transport of potassium into the cytoplasm. This subunit acts as a catalytic chaperone that increases the ATP-binding affinity of the ATP-hydrolyzing subunit KdpB by the formation of a transient KdpB/KdpC/ATP ternary complex. {ECO:0000256|HAMAP-Rul…	Potassium-transporting ATPase KdpC subunit OS=Saccharopolyspora spinosa OX=60894 GN=kdpC PE=3 SV=1	14	2	2	3	205	21.1	5.6	0.286037	1.11575	1.2127	0.871496	1.88371	1.73259	2.20321	1.93983	0.449263	0.0303364
A0A1H3SJU6	3-oxoacyl-[acyl-carrier-protein] synthase 3	fabH	FUNCTION: Catalyzes the condensation reaction of fatty acid synthesis by the addition to an acyl acceptor of two carbons from malonyl-ACP. Catalyzes the first condensation reaction which initiates fatty acid synthesis and may therefore play a role in governing the total rate of fatty acid production. Possesses both acetoacetyl-ACP synthase and acetyl transacylase activities. Its substrate specifi…	3-oxoacyl-[acyl-carrier-protein] synthase 3 OS=Saccharopolyspora shandongensis OX=418495 GN=fabH PE=3 SV=1	3	1	1	1	340	34.5	4.89	0.452564	1.02493	1.13123	0.869575	2.04341	1.88842	1.97694	1.96959	0.4415	0.00695847
A0A6H1QZI0	Ribose-5-phosphate isomerase	FDZ84_01150		Ribose-5-phosphate isomerase OS=Saccharopolyspora sp. ASAGF58 OX=2719023 GN=FDZ84_01150 PE=3 SV=1	6	1	1	2	163	17	5.55	0.745816	0.701198	0.792933	0.746649	1.76708	1.71357	1.70035	1.727	0.432338	8.05058e-06
A0A2N3Y4Z7	Pyruvate dehydrogenase E1 component beta subunit	A8926_6057		Pyruvate dehydrogenase E1 component beta subunit OS=Saccharopolyspora spinosa OX=60894 GN=A8926_6057 PE=4 SV=1	4	1	1	1	354	38	5.73	0.707485	0.791478	0.748702	0.749222	1.82659	1.80949	1.90479	1.84695	0.405653	8.60144e-06
A0A2N3Y703	Phenazine biosynthesis protein A/B	A8926_6769		Phenazine biosynthesis protein A/B OS=Saccharopolyspora spinosa OX=60894 GN=A8926_6769 PE=3 SV=1	38	1	6	11	166	19.3	5.26	0.603262	0.817233	0.810815	0.74377	1.83562	1.69223	1.97288	1.83358	0.405638	0.000528311
A0A6H1RH65	MFS transporter	FDZ84_25765		MFS transporter OS=Saccharopolyspora sp. ASAGF58 OX=2719023 GN=FDZ84_25765 PE=4 SV=1	2	1	1	5	445	47.3	9.95	0.781097	0.632539	0.621576	0.678404	1.48647	2.24334	1.30157	1.67713	0.404504	0.0269619
A0A1H3SXJ9	Beta-ketoacyl synthase, C-terminal domain	SAMN05216215_10722		Beta-ketoacyl synthase, C-terminal domain OS=Saccharopolyspora shandongensis OX=418495 GN=SAMN05216215_10722 PE=4 SV=1	22	1	4	4	168	17.9	7.37	0.676882	0.740852	0.804527	0.740753	2.47756	1.75594	1.3131	1.84887	0.400652	0.0314838
A0A2N3XZM0	Alkylation response protein AidB-like acyl-CoA dehydrogenase	A8926_3865		Alkylation response protein AidB-like acyl-CoA dehydrogenase OS=Saccharopolyspora spinosa OX=60894 GN=A8926_3865 PE=3 SV=1	17	7	7	15	393	43.1	6.16	0.588335	0.820732	0.787254	0.732107	1.91946	1.9527	1.91389	1.92868	0.379589	8.34792e-05
A0A2N3Y0P1	Cyclodipeptide synthase	A8926_4327		Cyclodipeptide synthase OS=Saccharopolyspora spinosa OX=60894 GN=A8926_4327 PE=3 SV=1	4	1	1	1	261	29.3	6.57	0.561221	0.718657	0.935372	0.738417	2.26553	1.95296	1.67295	1.96381	0.376012	0.00377137
A0A4R4YCT5	KR domain-containing protein	E1288_34170		KR domain-containing protein OS=Saccharopolyspora sp. 7K502 OX=2530387 GN=E1288_34170 PE=4 SV=1	3	2	2	2	571	60.2	8.56	0.45515	0.981278	0.905271	0.780566	2.18901	2.01247	2.09976	2.10041	0.371625	0.00154761
A0A1H3SWS5	Lysophospholipase L1	SAMN05216215_10725		Lysophospholipase L1 OS=Saccharopolyspora shandongensis OX=418495 GN=SAMN05216215_10725 PE=4 SV=1	10	2	2	3	206	22.1	5.38	0.587085	0.820071	0.77329	0.726815	1.96463	2.03466	1.90103	1.96678	0.369547	0.000105956
A0A4R4Z3G2	Potassium-transporting ATPase potassium-binding subunit	kdpA	FUNCTION: Part of the high-affinity ATP-driven potassium transport (or Kdp) system, which catalyzes the hydrolysis of ATP coupled with the electrogenic transport of potassium into the cytoplasm. This subunit binds and transports the potassium across the cytoplasmic membrane. {ECO:0000256|HAMAP-Rule:MF_00275, ECO:0000256|SAAS:SAAS00682234}.	Potassium-transporting ATPase potassium-binding subunit OS=Saccharopolyspora sp. 7K502 OX=2530387 GN=kdpA PE=3 SV=1	1	1	1	1	553	56.7	9.2	0.902089	0.453744	0.425645	0.593826	1.47042	2.17062	1.18615	1.60906	0.369051	0.0373099
A0A1H3U3L6	HAD-superfamily phosphatase, subfamily IIIC/FkbH-like domain-containing protein	SAMN05216215_11065		HAD-superfamily phosphatase, subfamily IIIC/FkbH-like domain-containing protein OS=Saccharopolyspora shandongensis OX=418495 GN=SAMN05216215_11065 PE=3 SV=1	4	6	6	8	2091	223.9	5.43	0.641469	0.724479	0.739272	0.70174	1.94543	1.87059	1.97066	1.92889	0.363804	8.78201e-06
A0A6H1RAL9	4-hydroxy-2-oxovalerate aldolase	FDZ84_25760		4-hydroxy-2-oxovalerate aldolase OS=Saccharopolyspora sp. ASAGF58 OX=2719023 GN=FDZ84_25760 PE=4 SV=1	9	3	3	4	252	27.1	5.9	0.651976	0.758613	0.788352	0.73298	1.97542	2.06858	2.02196	2.02199	0.362505	1.27848e-05
A0A6H1RHZ3	Acyltransferase domain-containing protein	FDZ84_34650		Acyltransferase domain-containing protein OS=Saccharopolyspora sp. ASAGF58 OX=2719023 GN=FDZ84_34650 PE=4 SV=1	6	4	7	10	1210	128.9	4.98	0.692307	0.695374	0.664121	0.683934	1.86523	2.03001	1.80708	1.90078	0.359818	5.56611e-05
A0A2N3Y0I3	Uncharacterized protein	A8926_4196		Uncharacterized protein OS=Saccharopolyspora spinosa OX=60894 GN=A8926_4196 PE=4 SV=1	9	1	1	4	131	13.1	11.09	0.505741	0.959844	0.915927	0.793837	1.90544	2.79803	1.95387	2.21911	0.357727	0.0116845
A0A6H1RF17	PfaD family polyunsaturated fatty acid/polyketide biosynthesis protein	FDZ84_34635		PfaD family polyunsaturated fatty acid/polyketide biosynthesis protein OS=Saccharopolyspora sp. ASAGF58 OX=2719023 GN=FDZ84_34635 PE=4 SV=1	2	1	1	1	526	56.6	7.74	0.760603	0.62534	0.530065	0.638669	1.64911	1.99248	1.81139	1.81766	0.351369	0.000594392
A0A6H1RCK3	NAD(P)-dependent alcohol dehydrogenase	FDZ84_25340		NAD(P)-dependent alcohol dehydrogenase OS=Saccharopolyspora sp. ASAGF58 OX=2719023 GN=FDZ84_25340 PE=3 SV=1	10	3	3	5	351	37.1	5.41	0.637371	0.694285	0.727485	0.68638	2.13987	2.02927	2.2443	2.13782	0.321066	2.75482e-05
A0A2N3Y2S9	Uncharacterized protein DUF3830	A8926_5168		Uncharacterized protein DUF3830 OS=Saccharopolyspora spinosa OX=60894 GN=A8926_5168 PE=4 SV=1	43	7	7	26	164	18.3	5.19	0.545659	0.780606	0.762275	0.69618	2.08248	2.36695	2.07652	2.17531	0.320037	0.00026525
A0A2N3Y0K5	Uncharacterized protein	A8926_4281		Uncharacterized protein OS=Saccharopolyspora spinosa OX=60894 GN=A8926_4281 PE=4 SV=1	12	1	1	4	94	9.5	8.63	0.241458	0.919315	1.21908	0.793283	2.70676	3.25789	1.53649	2.50038	0.317265	0.0431359
A0A6H1RB92	Methyltransferase domain-containing protein	FDZ84_27300		Methyltransferase domain-containing protein OS=Saccharopolyspora sp. ASAGF58 OX=2719023 GN=FDZ84_27300 PE=4 SV=1	8	2	2	3	231	24.9	5.54	0.616133	0.607253	0.637678	0.620355	2.08791	2.0854	1.77661	1.98331	0.312788	0.000193863
A0A1H3SXY8	Acyl-CoA oxidase	SAMN05216215_10727		Acyl-CoA oxidase OS=Saccharopolyspora shandongensis OX=418495 GN=SAMN05216215_10727 PE=3 SV=1	11	6	6	7	589	65.6	6.61	0.688947	0.510989	0.531428	0.577121	1.73625	2.39805	1.60067	1.91166	0.301896	0.00616217
A0A6H1RA54	Amino acid adenylation protein	FDZ84_25355		Amino acid adenylation protein OS=Saccharopolyspora sp. ASAGF58 OX=2719023 GN=FDZ84_25355 PE=4 SV=1	3	2	2	2	614	66	6.6	0.413982	0.809148	0.713209	0.645446	2.08284	2.57905	1.93164	2.19784	0.293673	0.00246759
A0A2N3Y6Q9	3-oxoacyl-[acyl-carrier protein] reductase	A8926_6652		3-oxoacyl-[acyl-carrier protein] reductase OS=Saccharopolyspora spinosa OX=60894 GN=A8926_6652 PE=3 SV=1	5	1	1	1	252	26.8	8.03	0.631349	0.576039	0.578291	0.595226	1.92126	2.28632	2.22807	2.14522	0.277467	0.000173358
A0A4R4YAF5	Carrier domain-containing protein	E1288_34175		Carrier domain-containing protein OS=Saccharopolyspora sp. 7K502 OX=2530387 GN=E1288_34175 PE=4 SV=1	12	2	2	2	221	23	7.28	0.539865	0.54846	0.557844	0.548723	2.13581	2.30979	2.23268	2.22609	0.246496	4.93816e-06
